# Supplementary material for: Employing Metadynamics to Predict the Membrane Partitioning of Carboxy-2H-Azirine Natural Products
Source: J Phys Chem B. 2024 Sep 3;128(36):8771–81. doi: 10.1021/acs.jpcb.4c03411 (PMC11403667; doi:10.1021/acs.jpcb.4c03411)
Supplement: Supplementary file 1 — jp4c03411_si_001.zip [file jp4c03411_si_001.zip]

Archive with 32 entries (31 files):
- SI Data/
- __MACOSX/._SI Data
- SI Data/azm_cgenff.rtf
- __MACOSX/SI Data/._azm_cgenff.rtf
- SI Data/2ha_chelpg.qcout
- __MACOSX/SI Data/._2ha_chelpg.qcout
- SI Data/sph.rtf
- __MACOSX/SI Data/._sph.rtf
- SI Data/ezda_ffparam.rtf
- __MACOSX/SI Data/._ezda_ffparam.rtf
- SI Data/.DS_Store
- __MACOSX/SI Data/._.DS_Store
- SI Data/ezda_cgenff.prm
- __MACOSX/SI Data/._ezda_cgenff.prm
- SI Data/azm_ffparam.rtf
- __MACOSX/SI Data/._azm_ffparam.rtf
- SI Data/ste.rtf
- __MACOSX/SI Data/._ste.rtf
- SI Data/azm_cgenff.prm
- __MACOSX/SI Data/._azm_cgenff.prm
- SI Data/azm_chelpg.qcout
- __MACOSX/SI Data/._azm_chelpg.qcout
- SI Data/sph.prm
- __MACOSX/SI Data/._sph.prm
- SI Data/ezda_ffparam.prm
- __MACOSX/SI Data/._ezda_ffparam.prm
- SI Data/ezda_cgenff.rtf
- __MACOSX/SI Data/._ezda_cgenff.rtf
- SI Data/azm_ffparam.prm
- __MACOSX/SI Data/._azm_ffparam.prm
- SI Data/ste.prm
- __MACOSX/SI Data/._ste.prm
