# Supplementary material for: Employing Metadynamics to Predict the Membrane Partitioning of Carboxy-2H-Azirine Natural Products
Source: J Phys Chem B. 2024 Sep 3;128(36):8771–81. doi: 10.1021/acs.jpcb.4c03411 (PMC11403667; doi:10.1021/acs.jpcb.4c03411)
Supplement: Supplementary file 1 — jp4c03411_si_001.zip [file jp4c03411_si_001.zip › SI Data/azm_cgenff.rtf]

* Topologies generated by
* CHARMM General Force Field (CGenFF) program version 2.5.1
*
36 1

! "penalty" is the highest penalty score of the associated parameters.
! Penalties lower than 10 indicate the analogy is fair; penalties between 10
! and 50 mean some basic validation is recommended; penalties higher than
! 50 indicate poor analogy and mandate extensive validation/optimization.

RESI AZM            0.000 ! param penalty= 296.000 ; charge penalty= 110.212
GROUP            ! CHARGE   CH_PENALTY
ATOM C1     CG331  -0.273 !    7.955
ATOM C2     CG2D1   0.427 !   47.762
ATOM N      NG2D1  -0.750 !   88.093
ATOM CA     CG3C31  0.433 !  110.212
ATOM HA     HGA1    0.090 !    6.656
ATOM C3     CG2O2   0.530 !   59.415
ATOM O      OG311  -0.605 !    7.891
ATOM OXT    OG2D1  -0.552 !    5.609
ATOM H1     HGA3    0.090 !    0.425
ATOM H2     HGA3    0.090 !    0.425
ATOM H3     HGA3    0.090 !    0.425
ATOM H4     HGP1    0.430 !    4.351

BOND C1   C2  
BOND C1   H1  
BOND C1   H2  
BOND C1   H3  
BOND C2   N   
BOND C2   CA  
BOND N    CA  
BOND CA   HA  
BOND CA   C3  
BOND C3   O   
BOND C3   OXT 
BOND O    H4  
IMPR C2     C1     CA     N     
IMPR C3     CA     OXT    O     

END
