# Supplementary material for: Employing Metadynamics to Predict the Membrane Partitioning of Carboxy-2H-Azirine Natural Products
Source: J Phys Chem B. 2024 Sep 3;128(36):8771–81. doi: 10.1021/acs.jpcb.4c03411 (PMC11403667; doi:10.1021/acs.jpcb.4c03411)
Supplement: Supplementary file 1 — jp4c03411_si_001.zip [file jp4c03411_si_001.zip › SI Data/2ha_chelpg.qcout]

Running Job 1 of 2 opt.qcin
qchem opt.qcin_53548.0 /local_scratch/qchem/qchem53548/ 0
/opt/qchem/5.4.0/exe/qcprog.exe_s opt.qcin_53548.0 /local_scratch/qchem/qchem53548/
                  Welcome to Q-Chem
     A Quantum Leap Into The Future Of Chemistry


 Q-Chem 5.4, Q-Chem, Inc., Pleasanton, CA (2021)

 License issued to: Haverford College (site)

 E. Epifanovsky,  A. T. B. Gilbert,  Xintian Feng,  Joonho Lee,  Yuezhi Mao,  
 N. Mardirossian,  P. Pokhilko,  A. White,  M. Wormit,  M. P. Coons,  
 A. L. Dempwolff,  Zhengting Gan,  D. Hait,  P. R. Horn,  L. D. Jacobson,  
 I. Kaliman,  J. Kussmann,  A. W. Lange,  Ka Un Lao,  D. S. Levine,  Jie Liu,  
 S. C. McKenzie,  A. F. Morrison,  K. Nanda,  F. Plasser,  D. R. Rehn,  
 M. L. Vidal,  Zhi-Qiang You,  Ying Zhu,  B. Alam,  B. Albrecht,  
 A. Aldossary,  E. Alguire,  J. H. Andersen,  D. Barton,  K. Begam,  A. Behn,  
 Y. A. Bernard,  E. J. Berquist,  H. Burton,  A. Carreras,  K. Carter-Fenk,  
 R. Chakraborty,  A. D. Chien,  K. D. Closser,  V. Cofer-Shabica,  
 S. Dasgupta,  Jia Deng,  M. de Wergifosse,  M. Diedenhofen,  Hainam Do,  
 S. Ehlert,  Po-Tung Fang,  S. Fatehi,  Qingguo Feng,  J. Gayvert,  
 Qinghui Ge,  G. Gidofalvi,  M. Goldey,  J. Gomes,  C. Gonzalez-Espinoza,  
 S. Gulania,  A. Gunina,  M. W. D. Hanson-Heine,  P. H. P. Harbach,  
 A. W. Hauser,  M. F. Herbst,  M. Hernandez Vera,  M. Hodecker,  
 Z. C. Holden,  S. Houck,  Xunkun Huang,  Kerwin Hui,  B. C. Huynh,  
 M. Ivanov,  Hyunjun Ji,  Hanjie Jiang,  B. Kaduk,  S. Kaehler,  
 K. Khistyaev,  Jaehoon Kim,  P. Klunzinger,  Z. Koczor-Benda,  
 Joong Hoon Koh,  D. Kosenkov,  L. Koulias,  T. Kowalczyk,  C. M. Krauter,  
 K. Kue,  A. Kunitsa,  T. Kus,  A. Landau,  K. V. Lawler,  D. Lefrancois,  
 S. Lehtola,  Rain Li,  Yi-Pei Li,  Jiashu Liang,  M. Liebenthal,  
 Hung-Hsuan Lin,  You-Sheng Lin,  Fenglai Liu,  Kuan-Yu Liu,  
 M. Loipersberger,  A. Luenser,  A. Manjanath,  P. Manohar,  E. Mansoor,  
 S. F. Manzer,  Shan-Ping Mao,  A. V. Marenich,  T. Markovich,  S. Mason,  
 S. A. Maurer,  P. F. McLaughlin,  M. F. S. J. Menger,  J.-M. Mewes,  
 S. A. Mewes,  P. Morgante,  J. W. Mullinax,  T. S. Nguyen-Beck,  
 K. J. Oosterbaan,  G. Paran,  Alexander C. Paul,  Suranjan K. Paul,  
 F. Pavosevic,  Zheng Pei,  S. Prager,  E. I. Proynov,  E. Ramos,  B. Rana,  
 A. E. Rask,  A. Rettig,  R. M. Richard,  F. Rob,  E. Rossomme,  T. Scheele,  
 M. Scheurer,  M. Schneider,  N. Sergueev,  S. M. Sharada,  W. Skomorowski,  
 D. W. Small,  C. J. Stein,  Yu-Chuan Su,  E. J. Sundstrom,  Zhen Tao,  
 J. Thirman,  T. Tsuchimochi,  N. M. Tubman,  S. P. Veccham,  O. Vydrov,  
 J. Wenzel,  J. Witte,  A. Yamada,  Kun Yao,  S. Yeganeh,  S. R. Yost,  
 A. Zech,  Igor Ying Zhang,  Xing Zhang,  Yu Zhang,  D. Zuev,  
 A. Aspuru-Guzik,  A. T. Bell,  N. A. Besley,  K. B. Bravaya,  B. R. Brooks,  
 D. Casanova,  Jeng-Da Chai,  S. Coriani,  C. J. Cramer,  
 A. E. DePrince, III,  R. A. DiStasio Jr.,  A. Dreuw,  B. D. Dunietz,  
 T. R. Furlani,  W. A. Goddard III,  S. Grimme,  S. Hammes-Schiffer,  
 T. Head-Gordon,  W. J. Hehre,  Chao-Ping Hsu,  T.-C. Jagau,  Yousung Jung,  
 A. Klamt,  Jing Kong,  D. S. Lambrecht,  WanZhen Liang,  N. J. Mayhall,  
 C. W. McCurdy,  J. B. Neaton,  C. Ochsenfeld,  J. A. Parkhill,  R. Peverati,  
 V. A. Rassolov,  Yihan Shao,  L. V. Slipchenko,  T. Stauch,  R. P. Steele,  
 J. E. Subotnik,  A. J. W. Thom,  A. Tkatchenko,  D. G. Truhlar,  
 T. Van Voorhis,  T. A. Wesolowski,  K. B. Whaley,  H. L. Woodcock III,  
 P. M. Zimmerman,  S. Faraji,  P. M. W. Gill,  M. Head-Gordon,  
 J. M. Herbert,  A. I. Krylov

 Contributors to earlier versions of Q-Chem not listed above: 
 R. D. Adamson,  B. Austin,  R. Baer,  J. Baker,  G. J. O. Beran,  
 K. Brandhorst,  S. T. Brown,  E. F. C. Byrd,  A. K. Chakraborty,  
 G. K. L. Chan,  Chun-Min Chang,  Yunqing Chen,  C.-L. Cheng,  
 Siu Hung Chien,  D. M. Chipman,  D. L. Crittenden,  H. Dachsel,  
 R. J. Doerksen,  A. D. Dutoi,  R. G. Edgar,  J. Fosso-Tande,  
 L. Fusti-Molnar,  D. Ghosh,  A. Ghysels,  A. Golubeva-Zadorozhnaya,  
 J. Gonthier,  M. S. Gordon,  S. R. Gwaltney,  G. Hawkins,  J. E. Herr,  
 A. Heyden,  S. Hirata,  E. G. Hohenstein,  G. Kedziora,  F. J. Keil,  
 C. Kelley,  Jihan Kim,  R. A. King,  R. Z. Khaliullin,  P. P. Korambath,  
 W. Kurlancheek,  A. Laurent,  A. M. Lee,  M. S. Lee,  S. V. Levchenko,  
 Ching Yeh Lin,  D. Liotard,  E. Livshits,  R. C. Lochan,  I. Lotan,  
 L. A. Martinez-Martinez,  P. E. Maslen,  N. Nair,  D. P. O'Neill,  
 D. Neuhauser,  E. Neuscamman,  C. M. Oana,  R. Olivares-Amaya,  R. Olson,  
 T. M. Perrine,  B. Peters,  P. A. Pieniazek,  A. Prociuk,  Y. M. Rhee,  
 J. Ritchie,  M. A. Rohrdanz,  E. Rosta,  N. J. Russ,  H. F. Schaefer III,  
 M. W. Schmidt,  N. E. Schultz,  S. Sharma,  N. Shenvi,  C. D. Sherrill,  
 A. C. Simmonett,  A. Sodt,  T. Stein,  D. Stuck,  K. S. Thanthiriwatte,  
 V. Vanovschi,  L. Vogt,  Tao Wang,  A. Warshel,  M. A. Watson,  
 C. F. Williams,  Q. Wu,  X. Xu,  Jun Yang,  W. Zhang,  Yan Zhao

 Please cite Q-Chem as follows:
 Y. Shao et al., Mol. Phys. 113, 184-215 (2015)
 DOI: 10.1080/00268976.2014.952696

 Q-Chem 5.4.0 for Intel X86 EM64T Linux

 Parts of Q-Chem use Armadillo 9.800.1 (Horizon Scraper).
 http://arma.sourceforge.net/

 Q-Chem begins on Mon Apr  3 15:54:09 2023  

 Host: 
0

     Scratch files written to /local_scratch/qchem/qchem53548//
 May1621 |scratch|qcdevops|jenkins|workspace|build_RNUM 7396   
 Processing $rem in /opt/qchem/5.4.0/config/preferences:
 Processing $rem in /homes/cdaly2/.qchemrc:

 Checking the input file for inconsistencies... 	...done.

--------------------------------------------------------------
User input:
--------------------------------------------------------------
$molecule
0 1
C    	-5.151886	2.428629	0.070406
C    	-3.732232	2.687237	0.008572
N    	-4.377583	3.783771	-0.033866
H    	-5.642367	2.240509	1.021402
H    	-5.702340	2.132362	-0.818124
H    	-2.705291	2.343094	-0.004590
$end

$rem
BASIS  =  6-31G*
METHOD = HF
JOB_TYPE  =  opt
SCF_CONVERGENCE  =  10
SCF_ALGORITHM = RCA_DIIS
THRESH  =  14
XC_SMART_GRID = True
XC_GRID = 000099000590
MAX_SCF_CYCLES = 200
GEOM_OPT_TOL_GRADIENT = 3
GEOM_OPT_TOL_DISPLACEMENT = 12
GEOM_OPT_TOL_ENERGY = 1
GEOM_OPT_MAX_CYCLES = 500
CHELPG = True
$end

$comment
Geometry Optimization with criteria about 100x
as tight as default. SPEs are quite tight as well
with some flags to increase their speed.
$end

--------------------------------------------------------------
 ----------------------------------------------------------------
             Standard Nuclear Orientation (Angstroms)
    I     Atom           X                Y                Z
 ----------------------------------------------------------------
    1      C       0.8361356696     0.1274894683     0.0000411613
    2      C      -0.5570358167     0.5085304437    -0.0000345875
    3      N      -0.4518428762    -0.7601697366    -0.0001243555
    4      H       1.4109686687     0.1199948359     0.9219223854
    5      H       1.4110410447     0.1215637954    -0.9217549107
    6      H      -1.3337086969     1.2635100526     0.0006635706
 ----------------------------------------------------------------
 Molecular Point Group                 C1    NOp =  1
 Largest Abelian Subgroup              C1    NOp =  1
 Nuclear Repulsion Energy =          63.39264264 hartrees
 There are       11 alpha and       11 beta electrons
 Requested basis set is 6-31G(d)
 There are 18 shells and 51 basis functions

 Total QAlloc Memory Limit  10400 MB
 Mega-Array Size       188 MB
 MEM_STATIC part       192 MB
 A cutoff of  1.0D-14 yielded    171 shell pairs
 There are      1407 function pairs
 Smallest overlap matrix eigenvalue = 4.26E-03

 Scale SEOQF with 1.000000e+00/1.000000e+00/1.000000e+00

 Standard Electronic Orientation quadrupole field applied
 Nucleus-field energy     =     0.0000000081 hartrees
 Guess from superposition of atomic densities
 Warning:  Energy on first SCF cycle will be non-variational
 SAD guess density has 22.000000 electrons
 A restricted Hartree-Fock SCF calculation will be
 performed using Relaxed Constraint Minimization + Pulay DIIS
 SCF converges when DIIS error is below 1.0E-10
 using 30 threads for integral computing
 -------------------------------------------------------
 OpenMP Integral computing Module                
 Release: version 1.0, May 2013, Q-Chem Inc. Pittsburgh 
 -------------------------------------------------------
 ---------------------------------------
  Cycle       Energy         DIIS Error
 ---------------------------------------
    1    -132.6935250030      1.19E-01
    2    -131.7898833465      1.06E-02
    3    -131.8212964112      7.08E-03
    4    -131.8290068589      1.58E-03
    5    -131.8352782510      1.20E-03
    6    -131.8355156535      3.70E-04 Done RCA. Switching to DIIS
    7    -131.8357110858      3.35E-04
    8    -131.8357567040      2.73E-05
    9    -131.8357576687      8.61E-06
   10    -131.8357577731      2.69E-06
   11    -131.8357577821      5.82E-07
   12    -131.8357577825      7.59E-08
   13    -131.8357577825      1.05E-08
   14    -131.8357577825      2.32E-09
   15    -131.8357577825      5.49E-10
   16    -131.8357577825      1.07E-10
   17    -131.8357577825      2.23E-11 Convergence criterion met
 ---------------------------------------
 SCF time:  CPU 28.60 s  wall 0.95 s
 SCF   energy in the final basis set = -131.83575778
 Total energy in the final basis set = -131.83575778
 
 --------------------------------------------------------------
 
                    Orbital Energies (a.u.)
 --------------------------------------------------------------
 
 Alpha MOs
 -- Occupied --
-15.5984 -11.3004 -11.2746  -1.2933  -0.8788  -0.8001  -0.6466  -0.6337
 -0.5259  -0.4151  -0.4060
 -- Virtual --
  0.1536   0.2426   0.2705   0.3030   0.3269   0.3547   0.5088   0.6802
  0.7554   0.7693   0.8349   0.8921   0.9124   0.9300   0.9882   1.0334
  1.0810   1.1283   1.1943   1.2260   1.3442   1.5233   1.7302   1.8320
  1.8670   2.0337   2.1123   2.2839   2.3599   2.3807   2.5645   2.7348
  2.7588   2.7982   2.8892   3.1091   3.2151   4.1061   4.5431   4.7220
 --------------------------------------------------------------
 
          Ground-State Mulliken Net Atomic Charges

     Atom                 Charge (a.u.)
  ----------------------------------------
      1 C                    -0.274774
      2 C                     0.060124
      3 N                    -0.375279
      4 H                     0.182640
      5 H                     0.182608
      6 H                     0.224682
  ----------------------------------------
  Sum of atomic charges =     0.000000

         Ground-State ChElPG Net Atomic Charges

     Atom                 Charge (a.u.)
  ----------------------------------------
      1 C                    -0.287528
      2 C                     0.192752
      3 N                    -0.348486
      4 H                     0.157308
      5 H                     0.156963
      6 H                     0.128991
  ----------------------------------------
  Sum of atomic charges =     0.000000

 -----------------------------------------------------------------
                    Cartesian Multipole Moments
 -----------------------------------------------------------------
    Charge (ESU x 10^10)
                 0.0000
    Dipole Moment (Debye)
         X       0.3563      Y       2.5287      Z       0.0008
       Tot       2.5537
    Quadrupole Moments (Debye-Ang)
        XX     -16.4689     XY      -2.4950     YY     -19.7260
        XZ      -0.0009     YZ      -0.0012     ZZ     -17.6269
    Octopole Moments (Debye-Ang^2)
       XXX      -0.6201    XXY       2.8472    XYY      -1.3949
       YYY       3.9540    XXZ       0.0019    XYZ      -0.0029
       YYZ       0.0013    XZZ       1.2404    YZZ       0.2281
       ZZZ       0.0009
    Hexadecapole Moments (Debye-Ang^3)
      XXXX     -75.6827   XXXY      -3.8517   XXYY     -21.0461
      XYYY      -5.1855   YYYY     -55.0213   XXXZ      -0.0021
      XXYZ      -0.0014   XYYZ      -0.0026   YYYZ       0.0003
      XXZZ     -16.0598   XYZZ      -0.3197   YYZZ     -13.2618
      XZZZ      -0.0003   YZZZ      -0.0024   ZZZZ     -23.5807
 -----------------------------------------------------------------
 Calculating analytic gradient of the SCF energy
 Gradient of SCF Energy
            1           2           3           4           5           6
    1   0.0148236  -0.0011804  -0.0129265   0.0027648   0.0027468  -0.0062282
    2   0.0154173   0.0621127  -0.0807792  -0.0012455  -0.0011393   0.0056340
    3  -0.0000188  -0.0001131   0.0000738   0.0065793  -0.0065504   0.0000293
 Max gradient component =       8.078E-02
 RMS gradient           =       2.493E-02
 Gradient time:  CPU 7.94 s  wall 0.27 s
 Geometry Optimization Parameters
   NAtoms,    NIC,     NZ,  NCons,   NDum,   NFix, NCnnct, MaxDiis
        6      36       0       0       0       0       0       0


** GEOMETRY OPTIMIZATION IN DELOCALIZED INTERNAL COORDINATES **
   Searching for a Minimum

   Optimization Cycle:   1

                       Coordinates (Angstroms)
     ATOM                X               Y               Z
      1  C         0.8361356696    0.1274894683    0.0000411613
      2  C        -0.5570358167    0.5085304437   -0.0000345875
      3  N        -0.4518428762   -0.7601697366   -0.0001243555
      4  H         1.4109686687    0.1199948359    0.9219223854
      5  H         1.4110410447    0.1215637954   -0.9217549107
      6  H        -1.3337086969    1.2635100526    0.0006635706
   Point Group: c1    Number of degrees of freedom:    12


   Energy is   -131.835757782


 Attempting to generate delocalized internal coordinates
 Initial Hessian constructed with Jon Baker's OPTIMIZE code

 12 Hessian modes will be used to form the next step
  Hessian Eigenvalues:
     0.018891    0.032193    0.034717    0.113654    0.132724    0.160000
     0.250846    0.352272    0.352323    0.354701    0.356163    0.634304

 Minimum search - taking simple RFO step
 Searching for Lamda that Minimizes Along All modes
 Value Taken    Lamda =  -0.00809500
 Step Taken.  Stepsize is  0.130648

                             Maximum     Tolerance    Cnvgd?
         Gradient           0.050903      0.000003      NO
         Displacement       0.092839      0.000012      NO
         Energy change     *********      0.000000      NO


 New Cartesian Coordinates Obtained by Inverse Iteration

 Displacement from previous Coordinates is:  0.095204
 ----------------------------------------------------------------
             Standard Nuclear Orientation (Angstroms)
    I     Atom           X                Y                Z
 ----------------------------------------------------------------
    1      C       0.8303004355     0.1177388883     0.0000180548
    2      C      -0.5533670031     0.4992063722     0.0001586687
    3      N      -0.4423977070    -0.7232744043    -0.0005545777
    4      H       1.4014110202     0.1208033563     0.9120359712
    5      H       1.4016909236     0.1215636117    -0.9118350185
    6      H      -1.3220796761     1.2448810353     0.0008901652
 ----------------------------------------------------------------
 Molecular Point Group                 C1    NOp =  1
 Largest Abelian Subgroup              C1    NOp =  1
 Nuclear Repulsion Energy =          64.70389229 hartrees
 There are       11 alpha and       11 beta electrons
 Applying Cartesian multipole field
    Component          Value
    ---------          -----
     (2,0,0)        1.00000E-10
     (0,2,0)        2.00000E-10
     (0,0,2)       -3.00000E-10
 Nucleus-field energy     =     0.0000000077 hartrees
 Requested basis set is 6-31G(d)
 There are 18 shells and 51 basis functions
 A cutoff of  1.0D-14 yielded    171 shell pairs
 There are      1407 function pairs
 Smallest overlap matrix eigenvalue = 3.80E-03
 Guess MOs from SCF MO coefficient file
 Reading MOs from coefficient file
 Reading MOs from coefficient file
 A restricted Hartree-Fock SCF calculation will be
 performed using Relaxed Constraint Minimization + Pulay DIIS
 SCF converges when DIIS error is below 1.0E-10
 Geometry optimization detected.  Setting ReadMinima to 0
 Setting SaveMinima to 0
 ---------------------------------------
  Cycle       Energy         DIIS Error
 ---------------------------------------
    1    -131.9103460174      6.35E-03
    2    -131.8397579112      9.87E-04 Done RCA. Switching to DIIS
    3    -131.8400683165      4.07E-04
    4    -131.8401180387      8.62E-05
    5    -131.8401214673      4.30E-05
    6    -131.8401222057      9.29E-06
    7    -131.8401222501      2.05E-06
    8    -131.8401222528      7.87E-07
    9    -131.8401222531      1.86E-07
   10    -131.8401222531      4.60E-08
   11    -131.8401222532      1.50E-08
   12    -131.8401222532      3.43E-09
   13    -131.8401222532      6.06E-10
   14    -131.8401222532      1.75E-10
   15    -131.8401222532      5.19E-11 Convergence criterion met
 ---------------------------------------
 SCF time:  CPU 25.35 s  wall 0.84 s
 SCF   energy in the final basis set = -131.84012225
 Total energy in the final basis set = -131.84012225
 
 --------------------------------------------------------------
 
                    Orbital Energies (a.u.)
 --------------------------------------------------------------
 
 Alpha MOs
 -- Occupied --
-15.5900 -11.2915 -11.2672  -1.3216  -0.8831  -0.8004  -0.6510  -0.6409
 -0.5385  -0.4253  -0.4033
 -- Virtual --
  0.1669   0.2481   0.2755   0.3180   0.3301   0.3591   0.5159   0.6795
  0.7541   0.7640   0.8358   0.8922   0.9127   0.9443   1.0114   1.0353
  1.0862   1.1342   1.2088   1.2323   1.3642   1.5441   1.7572   1.8299
  1.9012   2.0316   2.1313   2.3013   2.3921   2.4118   2.6241   2.7617
  2.7952   2.8430   2.8982   3.1492   3.2651   4.1503   4.5567   4.7300
 --------------------------------------------------------------
 
          Ground-State Mulliken Net Atomic Charges

     Atom                 Charge (a.u.)
  ----------------------------------------
      1 C                    -0.281393
      2 C                     0.068138
      3 N                    -0.364233
      4 H                     0.179499
      5 H                     0.179516
      6 H                     0.218474
  ----------------------------------------
  Sum of atomic charges =     0.000000

         Ground-State ChElPG Net Atomic Charges

     Atom                 Charge (a.u.)
  ----------------------------------------
      1 C                    -0.298148
      2 C                     0.207519
      3 N                    -0.344483
      4 H                     0.156403
      5 H                     0.156246
      6 H                     0.122463
  ----------------------------------------
  Sum of atomic charges =     0.000000

 -----------------------------------------------------------------
                    Cartesian Multipole Moments
 -----------------------------------------------------------------
    Charge (ESU x 10^10)
                -0.0000
    Dipole Moment (Debye)
         X       0.2846      Y       2.4338      Z       0.0017
       Tot       2.4504
    Quadrupole Moments (Debye-Ang)
        XX     -16.4248     XY      -2.4298     YY     -19.6091
        XZ      -0.0019     YZ      -0.0009     ZZ     -17.4542
    Octopole Moments (Debye-Ang^2)
       XXX      -0.9207    XXY       2.6128    XYY      -1.3600
       YYY       3.3927    XXZ       0.0028    XYZ      -0.0013
       YYZ       0.0041    XZZ       1.0279    YZZ       0.1117
       ZZZ       0.0050
    Hexadecapole Moments (Debye-Ang^3)
      XXXX     -74.3072   XXXY      -3.2064   XXYY     -20.5000
      XYYY      -4.6189   YYYY     -52.2444   XXXZ      -0.0045
      XXYZ      -0.0021   XYYZ      -0.0031   YYYZ      -0.0094
      XXZZ     -15.8223   XYZZ      -0.1994   YYZZ     -12.6803
      XZZZ      -0.0013   YZZZ      -0.0098   ZZZZ     -23.1125
 -----------------------------------------------------------------
 Calculating analytic gradient of the SCF energy
 Gradient of SCF Energy
            1           2           3           4           5           6
    1   0.0059453   0.0034350  -0.0079146  -0.0010914  -0.0010716   0.0006972
    2   0.0057826  -0.0020084  -0.0024602   0.0000141  -0.0000117  -0.0013165
    3   0.0000049  -0.0000074  -0.0000100  -0.0002956   0.0002924   0.0000157
 Max gradient component =       7.915E-03
 RMS gradient           =       2.963E-03
 Gradient time:  CPU 7.95 s  wall 0.26 s
 Geometry Optimization Parameters
   NAtoms,    NIC,     NZ,  NCons,   NDum,   NFix, NCnnct, MaxDiis
        6      36       0       0       0       0       0       0

 Cartesian Hessian Update
 Hessian updated using BFGS update


** GEOMETRY OPTIMIZATION IN DELOCALIZED INTERNAL COORDINATES **
   Searching for a Minimum

   Optimization Cycle:   2

                       Coordinates (Angstroms)
     ATOM                X               Y               Z
      1  C         0.8303004355    0.1177388883    0.0000180548
      2  C        -0.5533670031    0.4992063722    0.0001586687
      3  N        -0.4423977070   -0.7232744043   -0.0005545777
      4  H         1.4014110202    0.1208033563    0.9120359712
      5  H         1.4016909236    0.1215636117   -0.9118350185
      6  H        -1.3220796761    1.2448810353    0.0008901652
   Point Group: c1    Number of degrees of freedom:    12


   Energy is   -131.840122253

 Hessian updated using BFGS update

 12 Hessian modes will be used to form the next step
  Hessian Eigenvalues:
     0.018891    0.032288    0.034718    0.113654    0.132218    0.159888
     0.223378    0.352297    0.353258    0.355119    0.362360    0.682944

 Minimum search - taking simple RFO step
 Searching for Lamda that Minimizes Along All modes
 Value Taken    Lamda =  -0.00026550
 Step Taken.  Stepsize is  0.034842

                             Maximum     Tolerance    Cnvgd?
         Gradient           0.003793      0.000003      NO
         Displacement       0.018215      0.000012      NO
         Energy change     -0.004364      0.000000      NO


 New Cartesian Coordinates Obtained by Inverse Iteration

 Displacement from previous Coordinates is:  0.026850
 ----------------------------------------------------------------
             Standard Nuclear Orientation (Angstroms)
    I     Atom           X                Y                Z
 ----------------------------------------------------------------
    1      C       0.8276807399     0.1157012656     0.0000609067
    2      C      -0.5568369611     0.5012744836     0.0001610313
    3      N      -0.4323293607    -0.7196579385    -0.0004348713
    4      H       1.4023514313     0.1176152733     0.9110158872
    5      H       1.4024383381     0.1186720685    -0.9108276721
    6      H      -1.3277461943     1.2473137068     0.0007379819
 ----------------------------------------------------------------
 Molecular Point Group                 C1    NOp =  1
 Largest Abelian Subgroup              C1    NOp =  1
 Nuclear Repulsion Energy =          64.81426191 hartrees
 There are       11 alpha and       11 beta electrons
 Applying Cartesian multipole field
    Component          Value
    ---------          -----
     (2,0,0)        1.00000E-10
     (0,2,0)        2.00000E-10
     (0,0,2)       -3.00000E-10
 Nucleus-field energy     =     0.0000000077 hartrees
 Requested basis set is 6-31G(d)
 There are 18 shells and 51 basis functions
 A cutoff of  1.0D-14 yielded    171 shell pairs
 There are      1407 function pairs
 Smallest overlap matrix eigenvalue = 3.78E-03
 Guess MOs from SCF MO coefficient file
 Reading MOs from coefficient file
 Reading MOs from coefficient file
 A restricted Hartree-Fock SCF calculation will be
 performed using Relaxed Constraint Minimization + Pulay DIIS
 SCF converges when DIIS error is below 1.0E-10
 Geometry optimization detected.  Setting ReadMinima to 0
 Setting SaveMinima to 0
 ---------------------------------------
  Cycle       Energy         DIIS Error
 ---------------------------------------
    1    -131.8427455088      1.44E-03
    2    -131.8402799282      1.82E-04 Done RCA. Switching to DIIS
    3    -131.8402929856      8.16E-05
    4    -131.8402949703      3.16E-05
    5    -131.8402953834      8.30E-06
    6    -131.8402954163      1.89E-06
    7    -131.8402954182      6.29E-07
    8    -131.8402954185      1.79E-07
    9    -131.8402954186      7.22E-08
   10    -131.8402954186      2.68E-08
   11    -131.8402954186      7.71E-09
   12    -131.8402954186      1.41E-09
   13    -131.8402954186      3.10E-10
   14    -131.8402954186      6.63E-11 Convergence criterion met
 ---------------------------------------
 SCF time:  CPU 23.50 s  wall 0.79 s
 SCF   energy in the final basis set = -131.84029542
 Total energy in the final basis set = -131.84029542
 
 --------------------------------------------------------------
 
                    Orbital Energies (a.u.)
 --------------------------------------------------------------
 
 Alpha MOs
 -- Occupied --
-15.5892 -11.2919 -11.2668  -1.3247  -0.8814  -0.8006  -0.6513  -0.6409
 -0.5401  -0.4242  -0.4037
 -- Virtual --
  0.1667   0.2476   0.2765   0.3225   0.3304   0.3580   0.5166   0.6799
  0.7531   0.7636   0.8367   0.8933   0.9129   0.9472   1.0111   1.0351
  1.0848   1.1322   1.2104   1.2339   1.3641   1.5450   1.7595   1.8246
  1.9048   2.0315   2.1296   2.3074   2.3912   2.4193   2.6332   2.7659
  2.7905   2.8430   2.8991   3.1474   3.2698   4.1573   4.5549   4.7311
 --------------------------------------------------------------
 
          Ground-State Mulliken Net Atomic Charges

     Atom                 Charge (a.u.)
  ----------------------------------------
      1 C                    -0.277160
      2 C                     0.063839
      3 N                    -0.362273
      4 H                     0.177708
      5 H                     0.177707
      6 H                     0.220179
  ----------------------------------------
  Sum of atomic charges =     0.000000

         Ground-State ChElPG Net Atomic Charges

     Atom                 Charge (a.u.)
  ----------------------------------------
      1 C                    -0.288150
      2 C                     0.195523
      3 N                    -0.340597
      4 H                     0.152854
      5 H                     0.153043
      6 H                     0.127327
  ----------------------------------------
  Sum of atomic charges =     0.000000

 -----------------------------------------------------------------
                    Cartesian Multipole Moments
 -----------------------------------------------------------------
    Charge (ESU x 10^10)
                -0.0000
    Dipole Moment (Debye)
         X       0.2558      Y       2.4189      Z       0.0014
       Tot       2.4324
    Quadrupole Moments (Debye-Ang)
        XX     -16.4045     XY      -2.4644     YY     -19.5833
        XZ      -0.0014     YZ      -0.0012     ZZ     -17.4673
    Octopole Moments (Debye-Ang^2)
       XXX      -1.0721    XXY       2.5898    XYY      -1.4186
       YYY       3.3175    XXZ       0.0023    XYZ      -0.0015
       YYZ       0.0027    XZZ       0.9696    YZZ       0.0714
       ZZZ       0.0025
    Hexadecapole Moments (Debye-Ang^3)
      XXXX     -74.0794   XXXY      -3.0205   XXYY     -20.3468
      XYYY      -4.4262   YYYY     -52.0642   XXXZ      -0.0031
      XXYZ      -0.0022   XYYZ      -0.0029   YYYZ      -0.0072
      XXZZ     -15.8326   XYZZ      -0.1287   YYZZ     -12.6591
      XZZZ      -0.0013   YZZZ      -0.0079   ZZZZ     -23.1530
 -----------------------------------------------------------------
 Calculating analytic gradient of the SCF energy
 Gradient of SCF Energy
            1           2           3           4           5           6
    1   0.0023373   0.0015258  -0.0024185  -0.0006518  -0.0006563  -0.0001366
    2   0.0028633  -0.0036869   0.0012501  -0.0003704  -0.0003614   0.0003053
    3   0.0000043  -0.0000305   0.0000119  -0.0000752   0.0000785   0.0000111
 Max gradient component =       3.687E-03
 RMS gradient           =       1.458E-03
 Gradient time:  CPU 7.81 s  wall 0.26 s
 Geometry Optimization Parameters
   NAtoms,    NIC,     NZ,  NCons,   NDum,   NFix, NCnnct, MaxDiis
        6      36       0       0       0       0       0       0

 Cartesian Hessian Update
 Hessian updated using BFGS update


** GEOMETRY OPTIMIZATION IN DELOCALIZED INTERNAL COORDINATES **
   Searching for a Minimum

   Optimization Cycle:   3

                       Coordinates (Angstroms)
     ATOM                X               Y               Z
      1  C         0.8276807399    0.1157012656    0.0000609067
      2  C        -0.5568369611    0.5012744836    0.0001610313
      3  N        -0.4323293607   -0.7196579385   -0.0004348713
      4  H         1.4023514313    0.1176152733    0.9110158872
      5  H         1.4024383381    0.1186720685   -0.9108276721
      6  H        -1.3277461943    1.2473137068    0.0007379819
   Point Group: c1    Number of degrees of freedom:    12


   Energy is   -131.840295419

 Hessian updated using BFGS update

 12 Hessian modes will be used to form the next step
  Hessian Eigenvalues:
     0.018891    0.031879    0.034721    0.113653    0.114781    0.161274
     0.179663    0.352297    0.352899    0.353915    0.370501    0.678870

 Minimum search - taking simple RFO step
 Searching for Lamda that Minimizes Along All modes
 Value Taken    Lamda =  -0.00006950
 Step Taken.  Stepsize is  0.031606

                             Maximum     Tolerance    Cnvgd?
         Gradient           0.001967      0.000003      NO
         Displacement       0.029524      0.000012      NO
         Energy change     -0.000173      0.000000      NO


 New Cartesian Coordinates Obtained by Inverse Iteration

 Displacement from previous Coordinates is:  0.014253
 ----------------------------------------------------------------
             Standard Nuclear Orientation (Angstroms)
    I     Atom           X                Y                Z
 ----------------------------------------------------------------
    1      C       0.8255972045     0.1100097426     0.0000599967
    2      C      -0.5582070396     0.5028481875     0.0002352103
    3      N      -0.4296183937    -0.7195006678    -0.0005156343
    4      H       1.4031167586     0.1189937583     0.9101959707
    5      H       1.4032161625     0.1199376606    -0.9100064125
    6      H      -1.3285466992     1.2486301783     0.0007441327
 ----------------------------------------------------------------
 Molecular Point Group                 C1    NOp =  1
 Largest Abelian Subgroup              C1    NOp =  1
 Nuclear Repulsion Energy =          64.84013027 hartrees
 There are       11 alpha and       11 beta electrons
 Applying Cartesian multipole field
    Component          Value
    ---------          -----
     (2,0,0)        1.00000E-10
     (0,2,0)        2.00000E-10
     (0,0,2)       -3.00000E-10
 Nucleus-field energy     =     0.0000000077 hartrees
 Requested basis set is 6-31G(d)
 There are 18 shells and 51 basis functions
 A cutoff of  1.0D-14 yielded    171 shell pairs
 There are      1407 function pairs
 Smallest overlap matrix eigenvalue = 3.78E-03
 Guess MOs from SCF MO coefficient file
 Reading MOs from coefficient file
 Reading MOs from coefficient file
 A restricted Hartree-Fock SCF calculation will be
 performed using Relaxed Constraint Minimization + Pulay DIIS
 SCF converges when DIIS error is below 1.0E-10
 Geometry optimization detected.  Setting ReadMinima to 0
 Setting SaveMinima to 0
 ---------------------------------------
  Cycle       Energy         DIIS Error
 ---------------------------------------
    1    -131.8402338827      8.17E-04 Done RCA. Switching to DIIS
    2    -131.8403224880      1.05E-04
    3    -131.8403271723      4.81E-05
    4    -131.8403279274      1.91E-05
    5    -131.8403281238      6.41E-06
    6    -131.8403281511      2.22E-06
    7    -131.8403281560      1.20E-06
    8    -131.8403281579      2.85E-07
    9    -131.8403281581      6.03E-08
   10    -131.8403281581      1.87E-08
   11    -131.8403281581      4.35E-09
   12    -131.8403281581      6.15E-10
   13    -131.8403281581      1.25E-10
   14    -131.8403281581      3.30E-11 Convergence criterion met
 ---------------------------------------
 SCF time:  CPU 22.80 s  wall 0.76 s
 SCF   energy in the final basis set = -131.84032816
 Total energy in the final basis set = -131.84032816
 
 --------------------------------------------------------------
 
                    Orbital Energies (a.u.)
 --------------------------------------------------------------
 
 Alpha MOs
 -- Occupied --
-15.5891 -11.2921 -11.2668  -1.3255  -0.8804  -0.8014  -0.6512  -0.6405
 -0.5409  -0.4232  -0.4041
 -- Virtual --
  0.1660   0.2477   0.2765   0.3250   0.3305   0.3572   0.5165   0.6800
  0.7527   0.7637   0.8371   0.8932   0.9130   0.9490   1.0104   1.0356
  1.0839   1.1305   1.2108   1.2360   1.3626   1.5439   1.7604   1.8209
  1.9066   2.0316   2.1279   2.3110   2.3900   2.4218   2.6357   2.7685
  2.7862   2.8409   2.9001   3.1456   3.2703   4.1596   4.5538   4.7320
 --------------------------------------------------------------
 
          Ground-State Mulliken Net Atomic Charges

     Atom                 Charge (a.u.)
  ----------------------------------------
      1 C                    -0.273681
      2 C                     0.061155
      3 N                    -0.361492
      4 H                     0.176387
      5 H                     0.176392
      6 H                     0.221239
  ----------------------------------------
  Sum of atomic charges =     0.000000

         Ground-State ChElPG Net Atomic Charges

     Atom                 Charge (a.u.)
  ----------------------------------------
      1 C                    -0.272294
      2 C                     0.185632
      3 N                    -0.339159
      4 H                     0.147424
      5 H                     0.147691
      6 H                     0.130706
  ----------------------------------------
  Sum of atomic charges =     0.000000

 -----------------------------------------------------------------
                    Cartesian Multipole Moments
 -----------------------------------------------------------------
    Charge (ESU x 10^10)
                -0.0000
    Dipole Moment (Debye)
         X       0.2467      Y       2.4243      Z       0.0016
       Tot       2.4369
    Quadrupole Moments (Debye-Ang)
        XX     -16.4060     XY      -2.4753     YY     -19.5670
        XZ      -0.0016     YZ      -0.0012     ZZ     -17.4826
    Octopole Moments (Debye-Ang^2)
       XXX      -1.1019    XXY       2.6366    XYY      -1.4215
       YYY       3.3877    XXZ       0.0023    XYZ      -0.0012
       YYZ       0.0030    XZZ       0.9469    YZZ       0.0948
       ZZZ       0.0027
    Hexadecapole Moments (Debye-Ang^3)
      XXXX     -73.9973   XXXY      -2.9014   XXYY     -20.2866
      XYYY      -4.3361   YYYY     -52.0314   XXXZ      -0.0032
      XXYZ      -0.0026   XYYZ      -0.0029   YYYZ      -0.0093
      XXZZ     -15.8500   XYZZ      -0.0813   YYZZ     -12.6574
      XZZZ      -0.0013   YZZZ      -0.0095   ZZZZ     -23.1935
 -----------------------------------------------------------------
 Calculating analytic gradient of the SCF energy
 Gradient of SCF Energy
            1           2           3           4           5           6
    1   0.0004267  -0.0005750   0.0002649  -0.0001690  -0.0001669   0.0002193
    2  -0.0003908  -0.0004561   0.0002784   0.0001434   0.0001289   0.0002962
    3   0.0000057   0.0000008  -0.0000089   0.0000862  -0.0000888   0.0000049
 Max gradient component =       5.750E-04
 RMS gradient           =       2.652E-04
 Gradient time:  CPU 7.78 s  wall 0.26 s
 Geometry Optimization Parameters
   NAtoms,    NIC,     NZ,  NCons,   NDum,   NFix, NCnnct, MaxDiis
        6      36       0       0       0       0       0       0

 Cartesian Hessian Update
 Hessian updated using BFGS update


** GEOMETRY OPTIMIZATION IN DELOCALIZED INTERNAL COORDINATES **
   Searching for a Minimum

   Optimization Cycle:   4

                       Coordinates (Angstroms)
     ATOM                X               Y               Z
      1  C         0.8255972045    0.1100097426    0.0000599967
      2  C        -0.5582070396    0.5028481875    0.0002352103
      3  N        -0.4296183937   -0.7195006678   -0.0005156343
      4  H         1.4031167586    0.1189937583    0.9101959707
      5  H         1.4032161625    0.1199376606   -0.9100064125
      6  H        -1.3285466992    1.2486301783    0.0007441327
   Point Group: c1    Number of degrees of freedom:    12


   Energy is   -131.840328158

 Hessian updated using BFGS update

 12 Hessian modes will be used to form the next step
  Hessian Eigenvalues:
     0.018890    0.034700    0.036690    0.100842    0.113655    0.157193
     0.196696    0.352288    0.352437    0.355129    0.370499    0.668857

 Minimum search - taking simple RFO step
 Searching for Lamda that Minimizes Along All modes
 Value Taken    Lamda =  -0.00000365
 Step Taken.  Stepsize is  0.006923

                             Maximum     Tolerance    Cnvgd?
         Gradient           0.000475      0.000003      NO
         Displacement       0.003542      0.000012      NO
         Energy change     -0.000033      0.000000      NO


 New Cartesian Coordinates Obtained by Inverse Iteration

 Displacement from previous Coordinates is:  0.006012
 ----------------------------------------------------------------
             Standard Nuclear Orientation (Angstroms)
    I     Atom           X                Y                Z
 ----------------------------------------------------------------
    1      C       0.8255453967     0.1111795991     0.0000684475
    2      C      -0.5581633606     0.5038273045     0.0002264539
    3      N      -0.4295682914    -0.7186683348    -0.0004473809
    4      H       1.4039094402     0.1178586688     0.9097377420
    5      H       1.4039596895     0.1189387938    -0.9095588620
    6      H      -1.3301248813     1.2477828280     0.0006868633
 ----------------------------------------------------------------
 Molecular Point Group                 C1    NOp =  1
 Largest Abelian Subgroup              C1    NOp =  1
 Nuclear Repulsion Energy =          64.83814150 hartrees
 There are       11 alpha and       11 beta electrons
 Applying Cartesian multipole field
    Component          Value
    ---------          -----
     (2,0,0)        1.00000E-10
     (0,2,0)        2.00000E-10
     (0,0,2)       -3.00000E-10
 Nucleus-field energy     =     0.0000000077 hartrees
 Requested basis set is 6-31G(d)
 There are 18 shells and 51 basis functions
 A cutoff of  1.0D-14 yielded    171 shell pairs
 There are      1407 function pairs
 Smallest overlap matrix eigenvalue = 3.79E-03
 Guess MOs from SCF MO coefficient file
 Reading MOs from coefficient file
 Reading MOs from coefficient file
 A restricted Hartree-Fock SCF calculation will be
 performed using Relaxed Constraint Minimization + Pulay DIIS
 SCF converges when DIIS error is below 1.0E-10
 Geometry optimization detected.  Setting ReadMinima to 0
 Setting SaveMinima to 0
 ---------------------------------------
  Cycle       Energy         DIIS Error
 ---------------------------------------
    1    -131.8402380127      5.76E-05 Done RCA. Switching to DIIS
    2    -131.8403300316      1.51E-05
    3    -131.8403301094      9.95E-06
    4    -131.8403301380      2.47E-06
    5    -131.8403301440      8.08E-07
    6    -131.8403301447      3.62E-07
    7    -131.8403301449      1.35E-07
    8    -131.8403301449      3.48E-08
    9    -131.8403301449      9.89E-09
   10    -131.8403301449      2.56E-09
   11    -131.8403301449      5.17E-10
   12    -131.8403301449      1.22E-10
   13    -131.8403301449      3.25E-11 Convergence criterion met
 ---------------------------------------
 SCF time:  CPU 21.10 s  wall 0.70 s
 SCF   energy in the final basis set = -131.84033014
 Total energy in the final basis set = -131.84033014
 
 --------------------------------------------------------------
 
                    Orbital Energies (a.u.)
 --------------------------------------------------------------
 
 Alpha MOs
 -- Occupied --
-15.5891 -11.2921 -11.2669  -1.3254  -0.8804  -0.8014  -0.6514  -0.6404
 -0.5407  -0.4231  -0.4043
 -- Virtual --
  0.1660   0.2476   0.2766   0.3248   0.3305   0.3574   0.5165   0.6799
  0.7529   0.7637   0.8371   0.8929   0.9132   0.9491   1.0105   1.0354
  1.0841   1.1303   1.2110   1.2361   1.3624   1.5435   1.7602   1.8210
  1.9062   2.0311   2.1287   2.3111   2.3895   2.4219   2.6356   2.7691
  2.7854   2.8408   2.9002   3.1456   3.2702   4.1594   4.5536   4.7321
 --------------------------------------------------------------
 
          Ground-State Mulliken Net Atomic Charges

     Atom                 Charge (a.u.)
  ----------------------------------------
      1 C                    -0.273559
      2 C                     0.060895
      3 N                    -0.361338
      4 H                     0.176389
      5 H                     0.176387
      6 H                     0.221227
  ----------------------------------------
  Sum of atomic charges =     0.000000

         Ground-State ChElPG Net Atomic Charges

     Atom                 Charge (a.u.)
  ----------------------------------------
      1 C                    -0.273302
      2 C                     0.185376
      3 N                    -0.338924
      4 H                     0.147848
      5 H                     0.148095
      6 H                     0.130906
  ----------------------------------------
  Sum of atomic charges =     0.000000

 -----------------------------------------------------------------
                    Cartesian Multipole Moments
 -----------------------------------------------------------------
    Charge (ESU x 10^10)
                 0.0000
    Dipole Moment (Debye)
         X       0.2473      Y       2.4199      Z       0.0014
       Tot       2.4325
    Quadrupole Moments (Debye-Ang)
        XX     -16.3980     XY      -2.4791     YY     -19.5678
        XZ      -0.0014     YZ      -0.0013     ZZ     -17.4858
    Octopole Moments (Debye-Ang^2)
       XXX      -1.1030    XXY       2.6187    XYY      -1.4230
       YYY       3.3315    XXZ       0.0020    XYZ      -0.0014
       YYZ       0.0024    XZZ       0.9450    YZZ       0.0768
       ZZZ       0.0017
    Hexadecapole Moments (Debye-Ang^3)
      XXXX     -73.9850   XXXY      -2.9161   XXYY     -20.2867
      XYYY      -4.3232   YYYY     -52.0262   XXXZ      -0.0026
      XXYZ      -0.0026   XYYZ      -0.0027   YYYZ      -0.0080
      XXZZ     -15.8547   XYZZ      -0.0838   YYZZ     -12.6555
      XZZZ      -0.0011   YZZZ      -0.0084   ZZZZ     -23.1947
 -----------------------------------------------------------------
 Calculating analytic gradient of the SCF energy
 Gradient of SCF Energy
            1           2           3           4           5           6
    1   0.0001349  -0.0003814   0.0001805  -0.0000306  -0.0000333   0.0001298
    2   0.0000917  -0.0000159  -0.0000418  -0.0000571  -0.0000527   0.0000758
    3   0.0000035  -0.0000106   0.0000041   0.0000124  -0.0000126   0.0000033
 Max gradient component =       3.814E-04
 RMS gradient           =       1.150E-04
 Gradient time:  CPU 7.79 s  wall 0.26 s
 Geometry Optimization Parameters
   NAtoms,    NIC,     NZ,  NCons,   NDum,   NFix, NCnnct, MaxDiis
        6      36       0       0       0       0       0       0

 Cartesian Hessian Update
 Hessian updated using BFGS update


** GEOMETRY OPTIMIZATION IN DELOCALIZED INTERNAL COORDINATES **
   Searching for a Minimum

   Optimization Cycle:   5

                       Coordinates (Angstroms)
     ATOM                X               Y               Z
      1  C         0.8255453967    0.1111795991    0.0000684475
      2  C        -0.5581633606    0.5038273045    0.0002264539
      3  N        -0.4295682914   -0.7186683348   -0.0004473809
      4  H         1.4039094402    0.1178586688    0.9097377420
      5  H         1.4039596895    0.1189387938   -0.9095588620
      6  H        -1.3301248813    1.2477828280    0.0006868633
   Point Group: c1    Number of degrees of freedom:    12


   Energy is   -131.840330145

 Hessian updated using BFGS update

 12 Hessian modes will be used to form the next step
  Hessian Eigenvalues:
     0.018887    0.034705    0.048116    0.091585    0.113656    0.132855
     0.176992    0.351324    0.352304    0.353047    0.371525    0.677922

 Minimum search - taking simple RFO step
 Searching for Lamda that Minimizes Along All modes
 Value Taken    Lamda =  -0.00000063
 Step Taken.  Stepsize is  0.002536

                             Maximum     Tolerance    Cnvgd?
         Gradient           0.000210      0.000003      NO
         Displacement       0.001548      0.000012      NO
         Energy change     -0.000002      0.000000      NO


 New Cartesian Coordinates Obtained by Inverse Iteration

 Displacement from previous Coordinates is:  0.001685
 ----------------------------------------------------------------
             Standard Nuclear Orientation (Angstroms)
    I     Atom           X                Y                Z
 ----------------------------------------------------------------
    1      C       0.8255487062     0.1109206526     0.0000649549
    2      C      -0.5578158357     0.5040805502     0.0002436171
    3      N      -0.4300085656    -0.7184674986    -0.0004634071
    4      H       1.4041059841     0.1179317862     0.9096378840
    5      H       1.4041678870     0.1189857231    -0.9094596618
    6      H      -1.3304401829     1.2474676460     0.0006898766
 ----------------------------------------------------------------
 Molecular Point Group                 C1    NOp =  1
 Largest Abelian Subgroup              C1    NOp =  1
 Nuclear Repulsion Energy =          64.83862472 hartrees
 There are       11 alpha and       11 beta electrons
 Applying Cartesian multipole field
    Component          Value
    ---------          -----
     (2,0,0)        1.00000E-10
     (0,2,0)        2.00000E-10
     (0,0,2)       -3.00000E-10
 Nucleus-field energy     =     0.0000000077 hartrees
 Requested basis set is 6-31G(d)
 There are 18 shells and 51 basis functions
 A cutoff of  1.0D-14 yielded    171 shell pairs
 There are      1407 function pairs
 Smallest overlap matrix eigenvalue = 3.79E-03
 Guess MOs from SCF MO coefficient file
 Reading MOs from coefficient file
 Reading MOs from coefficient file
 A restricted Hartree-Fock SCF calculation will be
 performed using Relaxed Constraint Minimization + Pulay DIIS
 SCF converges when DIIS error is below 1.0E-10
 Geometry optimization detected.  Setting ReadMinima to 0
 Setting SaveMinima to 0
 ---------------------------------------
  Cycle       Energy         DIIS Error
 ---------------------------------------
    1    -131.8403251410      4.43E-05 Done RCA. Switching to DIIS
    2    -131.8403304803      6.85E-06
    3    -131.8403305016      2.75E-06
    4    -131.8403305045      1.50E-06
    5    -131.8403305055      3.23E-07
    6    -131.8403305056      1.37E-07
    7    -131.8403305056      4.78E-08
    8    -131.8403305056      2.06E-08
    9    -131.8403305056      7.30E-09
   10    -131.8403305056      1.91E-09
   11    -131.8403305056      2.40E-10
   12    -131.8403305056      5.99E-11 Convergence criterion met
 ---------------------------------------
 SCF time:  CPU 19.43 s  wall 0.65 s
 SCF   energy in the final basis set = -131.84033051
 Total energy in the final basis set = -131.84033051
 
 --------------------------------------------------------------
 
                    Orbital Energies (a.u.)
 --------------------------------------------------------------
 
 Alpha MOs
 -- Occupied --
-15.5891 -11.2921 -11.2670  -1.3255  -0.8805  -0.8013  -0.6515  -0.6404
 -0.5407  -0.4231  -0.4044
 -- Virtual --
  0.1660   0.2476   0.2765   0.3247   0.3305   0.3575   0.5164   0.6799
  0.7529   0.7637   0.8371   0.8928   0.9132   0.9492   1.0107   1.0355
  1.0842   1.1302   1.2110   1.2360   1.3622   1.5433   1.7602   1.8211
  1.9060   2.0310   2.1290   2.3111   2.3895   2.4218   2.6354   2.7693
  2.7853   2.8409   2.9003   3.1457   3.2702   4.1593   4.5535   4.7320
 --------------------------------------------------------------
 
          Ground-State Mulliken Net Atomic Charges

     Atom                 Charge (a.u.)
  ----------------------------------------
      1 C                    -0.273526
      2 C                     0.060848
      3 N                    -0.361260
      4 H                     0.176376
      5 H                     0.176376
      6 H                     0.221186
  ----------------------------------------
  Sum of atomic charges =     0.000000

         Ground-State ChElPG Net Atomic Charges

     Atom                 Charge (a.u.)
  ----------------------------------------
      1 C                    -0.272701
      2 C                     0.185167
      3 N                    -0.338957
      4 H                     0.147659
      5 H                     0.147904
      6 H                     0.130927
  ----------------------------------------
  Sum of atomic charges =     0.000000

 -----------------------------------------------------------------
                    Cartesian Multipole Moments
 -----------------------------------------------------------------
    Charge (ESU x 10^10)
                 0.0000
    Dipole Moment (Debye)
         X       0.2487      Y       2.4198      Z       0.0014
       Tot       2.4326
    Quadrupole Moments (Debye-Ang)
        XX     -16.3974     XY      -2.4780     YY     -19.5681
        XZ      -0.0014     YZ      -0.0013     ZZ     -17.4863
    Octopole Moments (Debye-Ang^2)
       XXX      -1.1001    XXY       2.6197    XYY      -1.4199
       YYY       3.3246    XXZ       0.0020    XYZ      -0.0013
       YYZ       0.0024    XZZ       0.9454    YZZ       0.0765
       ZZZ       0.0017
    Hexadecapole Moments (Debye-Ang^3)
      XXXX     -73.9864   XXXY      -2.9180   XXYY     -20.2894
      XYYY      -4.3192   YYYY     -52.0234   XXXZ      -0.0026
      XXYZ      -0.0027   XYYZ      -0.0027   YYYZ      -0.0084
      XXZZ     -15.8564   XYZZ      -0.0831   YYZZ     -12.6542
      XZZZ      -0.0010   YZZZ      -0.0087   ZZZZ     -23.1948
 -----------------------------------------------------------------
 Calculating analytic gradient of the SCF energy
 Gradient of SCF Energy
            1           2           3           4           5           6
    1   0.0000134  -0.0000346  -0.0000081   0.0000093   0.0000091   0.0000109
    2   0.0000526  -0.0000627   0.0000057  -0.0000114  -0.0000122   0.0000279
    3   0.0000015  -0.0000034   0.0000001  -0.0000002   0.0000000   0.0000019
 Max gradient component =       6.267E-05
 RMS gradient           =       2.302E-05
 Gradient time:  CPU 7.60 s  wall 0.25 s
 Geometry Optimization Parameters
   NAtoms,    NIC,     NZ,  NCons,   NDum,   NFix, NCnnct, MaxDiis
        6      36       0       0       0       0       0       0

 Cartesian Hessian Update
 Hessian updated using BFGS update


** GEOMETRY OPTIMIZATION IN DELOCALIZED INTERNAL COORDINATES **
   Searching for a Minimum

   Optimization Cycle:   6

                       Coordinates (Angstroms)
     ATOM                X               Y               Z
      1  C         0.8255487062    0.1109206526    0.0000649549
      2  C        -0.5578158357    0.5040805502    0.0002436171
      3  N        -0.4300085656   -0.7184674986   -0.0004634071
      4  H         1.4041059841    0.1179317862    0.9096378840
      5  H         1.4041678870    0.1189857231   -0.9094596618
      6  H        -1.3304401829    1.2474676460    0.0006898766
   Point Group: c1    Number of degrees of freedom:    12


   Energy is   -131.840330506

 Hessian updated using BFGS update

 12 Hessian modes will be used to form the next step
  Hessian Eigenvalues:
     0.018878    0.034699    0.043536    0.086548    0.113656    0.122943
     0.190655    0.350061    0.352294    0.352632    0.373409    0.684627

 Minimum search - taking simple RFO step
 Searching for Lamda that Minimizes Along All modes
 Value Taken    Lamda =  -0.00000003
 Step Taken.  Stepsize is  0.000719

                             Maximum     Tolerance    Cnvgd?
         Gradient           0.000031      0.000003      NO
         Displacement       0.000573      0.000012      NO
         Energy change     -0.000000      0.000000      NO


 New Cartesian Coordinates Obtained by Inverse Iteration

 Displacement from previous Coordinates is:  0.000388
 ----------------------------------------------------------------
             Standard Nuclear Orientation (Angstroms)
    I     Atom           X                Y                Z
 ----------------------------------------------------------------
    1      C       0.8255467872     0.1108117404     0.0000658846
    2      C      -0.5577355563     0.5041744847     0.0002486422
    3      N      -0.4300263125    -0.7184045542    -0.0004579287
    4      H       1.4041096593     0.1179393778     0.9096318748
    5      H       1.4041650892     0.1190081023    -0.9094554618
    6      H      -1.3305016737     1.2473897084     0.0006802525
 ----------------------------------------------------------------
 Molecular Point Group                 C1    NOp =  1
 Largest Abelian Subgroup              C1    NOp =  1
 Nuclear Repulsion Energy =          64.83953429 hartrees
 There are       11 alpha and       11 beta electrons
 Applying Cartesian multipole field
    Component          Value
    ---------          -----
     (2,0,0)        1.00000E-10
     (0,2,0)        2.00000E-10
     (0,0,2)       -3.00000E-10
 Nucleus-field energy     =     0.0000000077 hartrees
 Requested basis set is 6-31G(d)
 There are 18 shells and 51 basis functions
 A cutoff of  1.0D-14 yielded    171 shell pairs
 There are      1407 function pairs
 Smallest overlap matrix eigenvalue = 3.79E-03
 Guess MOs from SCF MO coefficient file
 Reading MOs from coefficient file
 Reading MOs from coefficient file
 A restricted Hartree-Fock SCF calculation will be
 performed using Relaxed Constraint Minimization + Pulay DIIS
 SCF converges when DIIS error is below 1.0E-10
 Geometry optimization detected.  Setting ReadMinima to 0
 Setting SaveMinima to 0
 ---------------------------------------
  Cycle       Energy         DIIS Error
 ---------------------------------------
    1    -131.8403537221      9.98E-06 Done RCA. Switching to DIIS
    2    -131.8403305208      1.97E-06
    3    -131.8403305224      7.41E-07
    4    -131.8403305227      3.59E-07
    5    -131.8403305228      1.03E-07
    6    -131.8403305228      5.72E-08
    7    -131.8403305228      1.79E-08
    8    -131.8403305228      6.93E-09
    9    -131.8403305228      1.22E-09
   10    -131.8403305228      3.27E-10
   11    -131.8403305228      6.78E-11 Convergence criterion met
 ---------------------------------------
 SCF time:  CPU 18.95 s  wall 0.63 s
 SCF   energy in the final basis set = -131.84033052
 Total energy in the final basis set = -131.84033052
 
 --------------------------------------------------------------
 
                    Orbital Energies (a.u.)
 --------------------------------------------------------------
 
 Alpha MOs
 -- Occupied --
-15.5891 -11.2921 -11.2670  -1.3255  -0.8805  -0.8013  -0.6515  -0.6404
 -0.5407  -0.4231  -0.4044
 -- Virtual --
  0.1660   0.2476   0.2765   0.3248   0.3305   0.3575   0.5164   0.6799
  0.7530   0.7637   0.8371   0.8928   0.9132   0.9492   1.0107   1.0355
  1.0842   1.1302   1.2110   1.2361   1.3621   1.5432   1.7602   1.8210
  1.9061   2.0310   2.1291   2.3112   2.3895   2.4219   2.6355   2.7693
  2.7853   2.8409   2.9003   3.1457   3.2702   4.1593   4.5535   4.7320
 --------------------------------------------------------------
 
          Ground-State Mulliken Net Atomic Charges

     Atom                 Charge (a.u.)
  ----------------------------------------
      1 C                    -0.273473
      2 C                     0.060787
      3 N                    -0.361235
      4 H                     0.176366
      5 H                     0.176366
      6 H                     0.221189
  ----------------------------------------
  Sum of atomic charges =     0.000000

         Ground-State ChElPG Net Atomic Charges

     Atom                 Charge (a.u.)
  ----------------------------------------
      1 C                    -0.272439
      2 C                     0.185006
      3 N                    -0.338950
      4 H                     0.147583
      5 H                     0.147828
      6 H                     0.130972
  ----------------------------------------
  Sum of atomic charges =     0.000000

 -----------------------------------------------------------------
                    Cartesian Multipole Moments
 -----------------------------------------------------------------
    Charge (ESU x 10^10)
                -0.0000
    Dipole Moment (Debye)
         X       0.2490      Y       2.4198      Z       0.0014
       Tot       2.4326
    Quadrupole Moments (Debye-Ang)
        XX     -16.3974     XY      -2.4779     YY     -19.5680
        XZ      -0.0014     YZ      -0.0013     ZZ     -17.4863
    Octopole Moments (Debye-Ang^2)
       XXX      -1.1015    XXY       2.6200    XYY      -1.4196
       YYY       3.3230    XXZ       0.0019    XYZ      -0.0013
       YYZ       0.0023    XZZ       0.9450    YZZ       0.0764
       ZZZ       0.0015
    Hexadecapole Moments (Debye-Ang^3)
      XXXX     -73.9840   XXXY      -2.9167   XXYY     -20.2887
      XYYY      -4.3167   YYYY     -52.0220   XXXZ      -0.0025
      XXYZ      -0.0027   XYYZ      -0.0027   YYYZ      -0.0084
      XXZZ     -15.8564   XYZZ      -0.0823   YYZZ     -12.6538
      XZZZ      -0.0010   YZZZ      -0.0087   ZZZZ     -23.1948
 -----------------------------------------------------------------
 Calculating analytic gradient of the SCF energy
 Gradient of SCF Energy
            1           2           3           4           5           6
    1  -0.0000165   0.0000049  -0.0000011   0.0000049   0.0000045   0.0000033
    2   0.0000056  -0.0000058  -0.0000008  -0.0000003   0.0000002   0.0000011
    3   0.0000008  -0.0000027   0.0000008  -0.0000027   0.0000027   0.0000011
 Max gradient component =       1.647E-05
 RMS gradient           =       4.963E-06
 Gradient time:  CPU 7.86 s  wall 0.26 s
 Geometry Optimization Parameters
   NAtoms,    NIC,     NZ,  NCons,   NDum,   NFix, NCnnct, MaxDiis
        6      36       0       0       0       0       0       0

 Cartesian Hessian Update
 Hessian updated using BFGS update


** GEOMETRY OPTIMIZATION IN DELOCALIZED INTERNAL COORDINATES **
   Searching for a Minimum

   Optimization Cycle:   7

                       Coordinates (Angstroms)
     ATOM                X               Y               Z
      1  C         0.8255467872    0.1108117404    0.0000658846
      2  C        -0.5577355563    0.5041744847    0.0002486422
      3  N        -0.4300263125   -0.7184045542   -0.0004579287
      4  H         1.4041096593    0.1179393778    0.9096318748
      5  H         1.4041650892    0.1190081023   -0.9094554618
      6  H        -1.3305016737    1.2473897084    0.0006802525
   Point Group: c1    Number of degrees of freedom:    12


   Energy is   -131.840330523

 Hessian updated using BFGS update

 12 Hessian modes will be used to form the next step
  Hessian Eigenvalues:
     0.018827    0.034770    0.043435    0.088348    0.113341    0.113771
     0.185289    0.352173    0.352338    0.358442    0.376334    0.683791

 Minimum search - taking simple RFO step
 Searching for Lamda that Minimizes Along All modes
 Value Taken    Lamda =  -0.00000000
 Step Taken.  Stepsize is  0.000090

                             Maximum     Tolerance    Cnvgd?
         Gradient           0.000008      0.000003      NO
         Displacement       0.000049      0.000012      NO
         Energy change     -0.000000      0.000000      NO


 New Cartesian Coordinates Obtained by Inverse Iteration

 Displacement from previous Coordinates is:  0.000064
 ----------------------------------------------------------------
             Standard Nuclear Orientation (Angstroms)
    I     Atom           X                Y                Z
 ----------------------------------------------------------------
    1      C       0.8255597175     0.1108041346     0.0000654064
    2      C      -0.5577285993     0.5041853309     0.0002532763
    3      N      -0.4300215295    -0.7183946555    -0.0004622549
    4      H       1.4041027768     0.1179394785     0.9096431135
    5      H       1.4041602433     0.1190018127    -0.9094668891
    6      H      -1.3305146157     1.2473827582     0.0006806114
 ----------------------------------------------------------------
 Molecular Point Group                 C1    NOp =  1
 Largest Abelian Subgroup              C1    NOp =  1
 Nuclear Repulsion Energy =          64.83945816 hartrees
 There are       11 alpha and       11 beta electrons
 Applying Cartesian multipole field
    Component          Value
    ---------          -----
     (2,0,0)        1.00000E-10
     (0,2,0)        2.00000E-10
     (0,0,2)       -3.00000E-10
 Nucleus-field energy     =     0.0000000077 hartrees
 Requested basis set is 6-31G(d)
 There are 18 shells and 51 basis functions
 A cutoff of  1.0D-14 yielded    171 shell pairs
 There are      1407 function pairs
 Smallest overlap matrix eigenvalue = 3.79E-03
 Guess MOs from SCF MO coefficient file
 Reading MOs from coefficient file
 Reading MOs from coefficient file
 A restricted Hartree-Fock SCF calculation will be
 performed using Relaxed Constraint Minimization + Pulay DIIS
 SCF converges when DIIS error is below 1.0E-10
 Geometry optimization detected.  Setting ReadMinima to 0
 Setting SaveMinima to 0
 ---------------------------------------
  Cycle       Energy         DIIS Error
 ---------------------------------------
    1    -131.8403247962      1.34E-06 Done RCA. Switching to DIIS
    2    -131.8403305233      2.52E-07
    3    -131.8403305234      1.04E-07
    4    -131.8403305234      3.60E-08
    5    -131.8403305234      1.10E-08
    6    -131.8403305234      5.57E-09
    7    -131.8403305234      2.03E-09
    8    -131.8403305234      9.77E-10
    9    -131.8403305234      2.43E-10
   10    -131.8403305234      6.95E-11 Convergence criterion met
 ---------------------------------------
 SCF time:  CPU 15.94 s  wall 0.53 s
 SCF   energy in the final basis set = -131.84033052
 Total energy in the final basis set = -131.84033052
 
 --------------------------------------------------------------
 
                    Orbital Energies (a.u.)
 --------------------------------------------------------------
 
 Alpha MOs
 -- Occupied --
-15.5891 -11.2921 -11.2670  -1.3255  -0.8805  -0.8013  -0.6515  -0.6404
 -0.5407  -0.4231  -0.4044
 -- Virtual --
  0.1660   0.2476   0.2765   0.3248   0.3305   0.3575   0.5164   0.6799
  0.7530   0.7637   0.8371   0.8928   0.9132   0.9492   1.0107   1.0355
  1.0842   1.1302   1.2110   1.2361   1.3621   1.5432   1.7602   1.8210
  1.9061   2.0311   2.1291   2.3112   2.3895   2.4219   2.6355   2.7693
  2.7853   2.8409   2.9003   3.1457   3.2702   4.1593   4.5535   4.7320
 --------------------------------------------------------------
 
          Ground-State Mulliken Net Atomic Charges

     Atom                 Charge (a.u.)
  ----------------------------------------
      1 C                    -0.273471
      2 C                     0.060776
      3 N                    -0.361233
      4 H                     0.176368
      5 H                     0.176369
      6 H                     0.221190
  ----------------------------------------
  Sum of atomic charges =     0.000000

         Ground-State ChElPG Net Atomic Charges

     Atom                 Charge (a.u.)
  ----------------------------------------
      1 C                    -0.272449
      2 C                     0.184995
      3 N                    -0.338946
      4 H                     0.147589
      5 H                     0.147835
      6 H                     0.130976
  ----------------------------------------
  Sum of atomic charges =     0.000000

 -----------------------------------------------------------------
                    Cartesian Multipole Moments
 -----------------------------------------------------------------
    Charge (ESU x 10^10)
                 0.0000
    Dipole Moment (Debye)
         X       0.2490      Y       2.4198      Z       0.0014
       Tot       2.4325
    Quadrupole Moments (Debye-Ang)
        XX     -16.3974     XY      -2.4779     YY     -19.5680
        XZ      -0.0014     YZ      -0.0013     ZZ     -17.4862
    Octopole Moments (Debye-Ang^2)
       XXX      -1.1020    XXY       2.6200    XYY      -1.4197
       YYY       3.3227    XXZ       0.0019    XYZ      -0.0013
       YYZ       0.0023    XZZ       0.9450    YZZ       0.0764
       ZZZ       0.0016
    Hexadecapole Moments (Debye-Ang^3)
      XXXX     -73.9843   XXXY      -2.9165   XXYY     -20.2887
      XYYY      -4.3163   YYYY     -52.0218   XXXZ      -0.0025
      XXYZ      -0.0027   XYYZ      -0.0027   YYYZ      -0.0085
      XXZZ     -15.8564   XYZZ      -0.0822   YYZZ     -12.6538
      XZZZ      -0.0010   YZZZ      -0.0087   ZZZZ     -23.1948
 -----------------------------------------------------------------
 Calculating analytic gradient of the SCF energy
 Gradient of SCF Energy
            1           2           3           4           5           6
    1  -0.0000056   0.0000024  -0.0000005   0.0000016   0.0000017   0.0000003
    2   0.0000003  -0.0000010  -0.0000006   0.0000008   0.0000000   0.0000004
    3   0.0000005  -0.0000008  -0.0000003  -0.0000004   0.0000003   0.0000007
 Max gradient component =       5.573E-06
 RMS gradient           =       1.605E-06
 Gradient time:  CPU 7.57 s  wall 0.25 s
 Geometry Optimization Parameters
   NAtoms,    NIC,     NZ,  NCons,   NDum,   NFix, NCnnct, MaxDiis
        6      36       0       0       0       0       0       0

 Cartesian Hessian Update
 Hessian updated using BFGS update
**WARNING** Hereditary positive definiteness endangered
 due to small product of step size times gradient change
**WARNING** Small scalar product
 Hessian update skipped this cycle


** GEOMETRY OPTIMIZATION IN DELOCALIZED INTERNAL COORDINATES **
   Searching for a Minimum

   Optimization Cycle:   8

                       Coordinates (Angstroms)
     ATOM                X               Y               Z
      1  C         0.8255597175    0.1108041346    0.0000654064
      2  C        -0.5577285993    0.5041853309    0.0002532763
      3  N        -0.4300215295   -0.7183946555   -0.0004622549
      4  H         1.4041027768    0.1179394785    0.9096431135
      5  H         1.4041602433    0.1190018127   -0.9094668891
      6  H        -1.3305146157    1.2473827582    0.0006806114
   Point Group: c1    Number of degrees of freedom:    12


   Energy is   -131.840330523

 Hessian updated using BFGS update
**WARNING** Hereditary positive definiteness endangered
 due to small product of step size times gradient change
**WARNING** Small scalar product
 Hessian update skipped this cycle

 12 Hessian modes will be used to form the next step
  Hessian Eigenvalues:
     0.018827    0.034770    0.043435    0.088348    0.113341    0.113771
     0.185289    0.352173    0.352338    0.358442    0.376334    0.683791

 Minimum search - taking simple RFO step
 Searching for Lamda that Minimizes Along All modes
 Value Taken    Lamda =  -0.00000000
 Step Taken.  Stepsize is  0.000032

                             Maximum     Tolerance    Cnvgd?
         Gradient           0.000003      0.000003     YES
         Displacement       0.000016      0.000012      NO
         Energy change     -0.000000      0.000000     YES


                       Distance Matrix (Angstroms)
             C (  1)   C (  2)   N (  3)   H (  4)   H (  5)
   C (  2)  1.438136
   N (  3)  1.504678  1.229232
   H (  4)  1.078005  2.196579  2.211732
   H (  5)  1.078005  2.196580  2.211729  1.819110
   H (  6)  2.437308  1.072166  2.162214  3.095155  3.095167
 
 Final energy is   -131.840330523358     


 ******************************
 **  OPTIMIZATION CONVERGED  **
 ******************************

                       Coordinates (Angstroms)
     ATOM                X               Y               Z
      1  C         0.8255597175    0.1108041346    0.0000654064
      2  C        -0.5577285993    0.5041853309    0.0002532763
      3  N        -0.4300215295   -0.7183946555   -0.0004622549
      4  H         1.4041027768    0.1179394785    0.9096431135
      5  H         1.4041602433    0.1190018127   -0.9094668891
      6  H        -1.3305146157    1.2473827582    0.0006806114

Z-matrix Print:
$molecule
0 1
N 
C  1 1.229232
H  2 1.072166 1 139.845181
C  2 1.438136 1 68.161923 3 179.998814 0
H  4 1.078005 2 120.950059 1 -100.320967 0
H  4 1.078005 2 120.950200 1 100.320479 0
$end

 
 --------------------------------------------------------------
 
                    Orbital Energies (a.u.)
 --------------------------------------------------------------
 
 Alpha MOs
 -- Occupied --
-15.5891 -11.2921 -11.2670  -1.3255  -0.8805  -0.8013  -0.6515  -0.6404
 -0.5407  -0.4231  -0.4044
 -- Virtual --
  0.1660   0.2476   0.2765   0.3248   0.3305   0.3575   0.5164   0.6799
  0.7530   0.7637   0.8371   0.8928   0.9132   0.9492   1.0107   1.0355
  1.0842   1.1302   1.2110   1.2361   1.3621   1.5432   1.7602   1.8210
  1.9061   2.0311   2.1291   2.3112   2.3895   2.4219   2.6355   2.7693
  2.7853   2.8409   2.9003   3.1457   3.2702   4.1593   4.5535   4.7320
 --------------------------------------------------------------
 
          Ground-State Mulliken Net Atomic Charges

     Atom                 Charge (a.u.)
  ----------------------------------------
      1 C                    -0.273471
      2 C                     0.060776
      3 N                    -0.361233
      4 H                     0.176368
      5 H                     0.176369
      6 H                     0.221190
  ----------------------------------------
  Sum of atomic charges =     0.000000

         Ground-State ChElPG Net Atomic Charges

     Atom                 Charge (a.u.)
  ----------------------------------------
      1 C                    -0.272449
      2 C                     0.184995
      3 N                    -0.338946
      4 H                     0.147589
      5 H                     0.147835
      6 H                     0.130976
  ----------------------------------------
  Sum of atomic charges =     0.000000

 -----------------------------------------------------------------
                    Cartesian Multipole Moments
 -----------------------------------------------------------------
    Charge (ESU x 10^10)
                 0.0000
    Dipole Moment (Debye)
         X       0.2490      Y       2.4198      Z       0.0014
       Tot       2.4325
    Quadrupole Moments (Debye-Ang)
        XX     -16.3974     XY      -2.4779     YY     -19.5680
        XZ      -0.0014     YZ      -0.0013     ZZ     -17.4862
    Octopole Moments (Debye-Ang^2)
       XXX      -1.1020    XXY       2.6200    XYY      -1.4197
       YYY       3.3227    XXZ       0.0019    XYZ      -0.0013
       YYZ       0.0023    XZZ       0.9450    YZZ       0.0764
       ZZZ       0.0016
    Hexadecapole Moments (Debye-Ang^3)
      XXXX     -73.9843   XXXY      -2.9165   XXYY     -20.2887
      XYYY      -4.3163   YYYY     -52.0218   XXXZ      -0.0025
      XXYZ      -0.0027   XYYZ      -0.0027   YYYZ      -0.0085
      XXZZ     -15.8564   XYZZ      -0.0822   YYZZ     -12.6538
      XZZZ      -0.0010   YZZZ      -0.0087   ZZZZ     -23.1948
 -----------------------------------------------------------------
 Total job time:  9.87s(wall), 294.18s(cpu) 
 Mon Apr  3 15:54:19 2023

        *************************************************************
        *                                                           *
        *  Thank you very much for using Q-Chem.  Have a nice day.  *
        *                                                           *
        *************************************************************


Running Job 2 of 2 opt.qcin
qchem opt.qcin_53548.1 /local_scratch/qchem/qchem53548/ 0
/opt/qchem/5.4.0/exe/qcprog.exe_s opt.qcin_53548.1 /local_scratch/qchem/qchem53548/
                  Welcome to Q-Chem
     A Quantum Leap Into The Future Of Chemistry


 Q-Chem 5.4, Q-Chem, Inc., Pleasanton, CA (2021)

 License issued to: Haverford College (site)

 E. Epifanovsky,  A. T. B. Gilbert,  Xintian Feng,  Joonho Lee,  Yuezhi Mao,  
 N. Mardirossian,  P. Pokhilko,  A. White,  M. Wormit,  M. P. Coons,  
 A. L. Dempwolff,  Zhengting Gan,  D. Hait,  P. R. Horn,  L. D. Jacobson,  
 I. Kaliman,  J. Kussmann,  A. W. Lange,  Ka Un Lao,  D. S. Levine,  Jie Liu,  
 S. C. McKenzie,  A. F. Morrison,  K. Nanda,  F. Plasser,  D. R. Rehn,  
 M. L. Vidal,  Zhi-Qiang You,  Ying Zhu,  B. Alam,  B. Albrecht,  
 A. Aldossary,  E. Alguire,  J. H. Andersen,  D. Barton,  K. Begam,  A. Behn,  
 Y. A. Bernard,  E. J. Berquist,  H. Burton,  A. Carreras,  K. Carter-Fenk,  
 R. Chakraborty,  A. D. Chien,  K. D. Closser,  V. Cofer-Shabica,  
 S. Dasgupta,  Jia Deng,  M. de Wergifosse,  M. Diedenhofen,  Hainam Do,  
 S. Ehlert,  Po-Tung Fang,  S. Fatehi,  Qingguo Feng,  J. Gayvert,  
 Qinghui Ge,  G. Gidofalvi,  M. Goldey,  J. Gomes,  C. Gonzalez-Espinoza,  
 S. Gulania,  A. Gunina,  M. W. D. Hanson-Heine,  P. H. P. Harbach,  
 A. W. Hauser,  M. F. Herbst,  M. Hernandez Vera,  M. Hodecker,  
 Z. C. Holden,  S. Houck,  Xunkun Huang,  Kerwin Hui,  B. C. Huynh,  
 M. Ivanov,  Hyunjun Ji,  Hanjie Jiang,  B. Kaduk,  S. Kaehler,  
 K. Khistyaev,  Jaehoon Kim,  P. Klunzinger,  Z. Koczor-Benda,  
 Joong Hoon Koh,  D. Kosenkov,  L. Koulias,  T. Kowalczyk,  C. M. Krauter,  
 K. Kue,  A. Kunitsa,  T. Kus,  A. Landau,  K. V. Lawler,  D. Lefrancois,  
 S. Lehtola,  Rain Li,  Yi-Pei Li,  Jiashu Liang,  M. Liebenthal,  
 Hung-Hsuan Lin,  You-Sheng Lin,  Fenglai Liu,  Kuan-Yu Liu,  
 M. Loipersberger,  A. Luenser,  A. Manjanath,  P. Manohar,  E. Mansoor,  
 S. F. Manzer,  Shan-Ping Mao,  A. V. Marenich,  T. Markovich,  S. Mason,  
 S. A. Maurer,  P. F. McLaughlin,  M. F. S. J. Menger,  J.-M. Mewes,  
 S. A. Mewes,  P. Morgante,  J. W. Mullinax,  T. S. Nguyen-Beck,  
 K. J. Oosterbaan,  G. Paran,  Alexander C. Paul,  Suranjan K. Paul,  
 F. Pavosevic,  Zheng Pei,  S. Prager,  E. I. Proynov,  E. Ramos,  B. Rana,  
 A. E. Rask,  A. Rettig,  R. M. Richard,  F. Rob,  E. Rossomme,  T. Scheele,  
 M. Scheurer,  M. Schneider,  N. Sergueev,  S. M. Sharada,  W. Skomorowski,  
 D. W. Small,  C. J. Stein,  Yu-Chuan Su,  E. J. Sundstrom,  Zhen Tao,  
 J. Thirman,  T. Tsuchimochi,  N. M. Tubman,  S. P. Veccham,  O. Vydrov,  
 J. Wenzel,  J. Witte,  A. Yamada,  Kun Yao,  S. Yeganeh,  S. R. Yost,  
 A. Zech,  Igor Ying Zhang,  Xing Zhang,  Yu Zhang,  D. Zuev,  
 A. Aspuru-Guzik,  A. T. Bell,  N. A. Besley,  K. B. Bravaya,  B. R. Brooks,  
 D. Casanova,  Jeng-Da Chai,  S. Coriani,  C. J. Cramer,  
 A. E. DePrince, III,  R. A. DiStasio Jr.,  A. Dreuw,  B. D. Dunietz,  
 T. R. Furlani,  W. A. Goddard III,  S. Grimme,  S. Hammes-Schiffer,  
 T. Head-Gordon,  W. J. Hehre,  Chao-Ping Hsu,  T.-C. Jagau,  Yousung Jung,  
 A. Klamt,  Jing Kong,  D. S. Lambrecht,  WanZhen Liang,  N. J. Mayhall,  
 C. W. McCurdy,  J. B. Neaton,  C. Ochsenfeld,  J. A. Parkhill,  R. Peverati,  
 V. A. Rassolov,  Yihan Shao,  L. V. Slipchenko,  T. Stauch,  R. P. Steele,  
 J. E. Subotnik,  A. J. W. Thom,  A. Tkatchenko,  D. G. Truhlar,  
 T. Van Voorhis,  T. A. Wesolowski,  K. B. Whaley,  H. L. Woodcock III,  
 P. M. Zimmerman,  S. Faraji,  P. M. W. Gill,  M. Head-Gordon,  
 J. M. Herbert,  A. I. Krylov

 Contributors to earlier versions of Q-Chem not listed above: 
 R. D. Adamson,  B. Austin,  R. Baer,  J. Baker,  G. J. O. Beran,  
 K. Brandhorst,  S. T. Brown,  E. F. C. Byrd,  A. K. Chakraborty,  
 G. K. L. Chan,  Chun-Min Chang,  Yunqing Chen,  C.-L. Cheng,  
 Siu Hung Chien,  D. M. Chipman,  D. L. Crittenden,  H. Dachsel,  
 R. J. Doerksen,  A. D. Dutoi,  R. G. Edgar,  J. Fosso-Tande,  
 L. Fusti-Molnar,  D. Ghosh,  A. Ghysels,  A. Golubeva-Zadorozhnaya,  
 J. Gonthier,  M. S. Gordon,  S. R. Gwaltney,  G. Hawkins,  J. E. Herr,  
 A. Heyden,  S. Hirata,  E. G. Hohenstein,  G. Kedziora,  F. J. Keil,  
 C. Kelley,  Jihan Kim,  R. A. King,  R. Z. Khaliullin,  P. P. Korambath,  
 W. Kurlancheek,  A. Laurent,  A. M. Lee,  M. S. Lee,  S. V. Levchenko,  
 Ching Yeh Lin,  D. Liotard,  E. Livshits,  R. C. Lochan,  I. Lotan,  
 L. A. Martinez-Martinez,  P. E. Maslen,  N. Nair,  D. P. O'Neill,  
 D. Neuhauser,  E. Neuscamman,  C. M. Oana,  R. Olivares-Amaya,  R. Olson,  
 T. M. Perrine,  B. Peters,  P. A. Pieniazek,  A. Prociuk,  Y. M. Rhee,  
 J. Ritchie,  M. A. Rohrdanz,  E. Rosta,  N. J. Russ,  H. F. Schaefer III,  
 M. W. Schmidt,  N. E. Schultz,  S. Sharma,  N. Shenvi,  C. D. Sherrill,  
 A. C. Simmonett,  A. Sodt,  T. Stein,  D. Stuck,  K. S. Thanthiriwatte,  
 V. Vanovschi,  L. Vogt,  Tao Wang,  A. Warshel,  M. A. Watson,  
 C. F. Williams,  Q. Wu,  X. Xu,  Jun Yang,  W. Zhang,  Yan Zhao

 Please cite Q-Chem as follows:
 Y. Shao et al., Mol. Phys. 113, 184-215 (2015)
 DOI: 10.1080/00268976.2014.952696

 Q-Chem 5.4.0 for Intel X86 EM64T Linux

 Parts of Q-Chem use Armadillo 9.800.1 (Horizon Scraper).
 http://arma.sourceforge.net/

 Q-Chem begins on Mon Apr  3 15:54:19 2023  

 Host: 
0

     Scratch files written to /local_scratch/qchem/qchem53548//
 May1621 |scratch|qcdevops|jenkins|workspace|build_RNUM 7396   
 Processing $rem in /opt/qchem/5.4.0/config/preferences:
 Processing $rem in /homes/cdaly2/.qchemrc:
The previous job contains 0 fragments, simply inherited here
 Core orbitals will be frozen

 Checking the input file for inconsistencies... 	...done.

--------------------------------------------------------------
User input:
--------------------------------------------------------------

$molecule
read
$end

$rem
BASIS  =  6-31G*
METHOD = MP2
JOB_TYPE  =  opt
SCF_CONVERGENCE  =  10
SCF_ALGORITHM = RCA_DIIS
THRESH  =  14
XC_SMART_GRID = True
XC_GRID = 000099000590
MAX_SCF_CYCLES = 200
GEOM_OPT_TOL_GRADIENT = 3
GEOM_OPT_TOL_DISPLACEMENT = 12
GEOM_OPT_TOL_ENERGY = 1
GEOM_OPT_MAX_CYCLES = 500
CHELPG = True
$end

$comment
Geometry Optimization with criteria about 100x
as tight as default. SPEs are quite tight as well
with some flags to increase their speed.
$end

--------------------------------------------------------------
 ----------------------------------------------------------------
             Standard Nuclear Orientation (Angstroms)
    I     Atom           X                Y                Z
 ----------------------------------------------------------------
    1      C       0.8160774758     0.1443466398     0.0000001506
    2      C      -0.5848228465     0.4694830041    -0.0000039339
    3      N      -0.3973703750    -0.7453721321     0.0000021734
    4      H       1.3935769621     0.1803588198     0.9095561171
    5      H       1.3935807221     0.1803418752    -0.9095541965
    6      H      -1.3930928350     1.1739263667     0.0000055648
 ----------------------------------------------------------------
 Molecular Point Group                 C1    NOp =  1
 Largest Abelian Subgroup              C1    NOp =  1
 Nuclear Repulsion Energy =          64.83945816 hartrees
 There are       11 alpha and       11 beta electrons
 Requested basis set is 6-31G(d)
 There are 18 shells and 51 basis functions

 Total QAlloc Memory Limit  10400 MB
 Mega-Array Size       188 MB
 MEM_STATIC part       192 MB
 A cutoff of  1.0D-14 yielded    171 shell pairs
 There are      1407 function pairs
 Smallest overlap matrix eigenvalue = 3.79E-03

 Scale SEOQF with 1.000000e+00/1.000000e+00/1.000000e+00

 Standard Electronic Orientation quadrupole field applied
 Nucleus-field energy     =     0.0000000077 hartrees
 Guess from superposition of atomic densities
 Warning:  Energy on first SCF cycle will be non-variational
 SAD guess density has 22.000000 electrons
 A restricted Hartree-Fock SCF calculation will be
 performed using Relaxed Constraint Minimization + Pulay DIIS
 SCF converges when DIIS error is below 1.0E-10
 using 30 threads for integral computing
 -------------------------------------------------------
 OpenMP Integral computing Module                
 Release: version 1.0, May 2013, Q-Chem Inc. Pittsburgh 
 -------------------------------------------------------
 ---------------------------------------
  Cycle       Energy         DIIS Error
 ---------------------------------------
    1    -132.9074231720      1.28E-01
    2    -131.7964132652      1.04E-02
    3    -131.8287399882      6.40E-03
    4    -131.8352588438      1.79E-03
    5    -131.8397848125      1.37E-03
    6    -131.8400785220      3.60E-04 Done RCA. Switching to DIIS
    7    -131.8402960339      3.08E-04
    8    -131.8403300541      1.90E-05
    9    -131.8403304728      6.36E-06
   10    -131.8403305199      1.70E-06
   11    -131.8403305233      3.13E-07
   12    -131.8403305234      4.87E-08
   13    -131.8403305234      8.10E-09
   14    -131.8403305234      2.03E-09
   15    -131.8403305234      4.73E-10
   16    -131.8403305234      7.52E-11 Convergence criterion met
 ---------------------------------------
 SCF time:  CPU 31.81 s  wall 1.06 s
 SCF   energy in the final basis set = -131.84033052
 Total energy in the final basis set = -131.84033052
 
 Components of the MP2 correlation energy:
        aaaa  correlation energy =        -0.0526006710 au
        abab  correlation energy =        -0.3082502807 au
        bbbb  correlation energy =        -0.0526006710 au
        non-Brillouin singles    =        -0.0000000000 au

 Total  MP2   correlation energy =                    -0.41345162 au
        MP2         total energy =                  -132.25378215 au
  Entering Z-vector solver.
   1         0           1      0.000513    0.000513
   2         0           1      0.000137    0.000137
   3         0           1      0.000053    0.000053
   4         0           1      0.000017    0.000017
   5         0           1      0.000004    0.000004
   6         0           1      0.000002    0.000002
   7         1           0      0.000000    0.000000    Roots Converged
 
 --------------------------------------------------------------
 
                    Orbital Energies (a.u.)
 --------------------------------------------------------------
 
 Alpha MOs
 -- Occupied --
-15.5891 -11.2921 -11.2670  -1.3255  -0.8805  -0.8013  -0.6515  -0.6404
 -0.5407  -0.4231  -0.4044
 -- Virtual --
  0.1660   0.2476   0.2765   0.3248   0.3305   0.3575   0.5164   0.6799
  0.7530   0.7637   0.8371   0.8928   0.9132   0.9492   1.0107   1.0355
  1.0842   1.1302   1.2110   1.2361   1.3621   1.5432   1.7602   1.8210
  1.9061   2.0311   2.1291   2.3112   2.3895   2.4219   2.6355   2.7693
  2.7853   2.8409   2.9003   3.1457   3.2702   4.1593   4.5535   4.7320
 --------------------------------------------------------------
 
          Ground-State Mulliken Net Atomic Charges

     Atom                 Charge (a.u.)
  ----------------------------------------
      1 C                    -0.305958
      2 C                     0.039214
      3 N                    -0.280557
      4 H                     0.173025
      5 H                     0.173025
      6 H                     0.201253
  ----------------------------------------
  Sum of atomic charges =     0.000000

         Ground-State ChElPG Net Atomic Charges

     Atom                 Charge (a.u.)
  ----------------------------------------
      1 C                    -0.330149
      2 C                     0.187652
      3 N                    -0.291906
      4 H                     0.160094
      5 H                     0.160358
      6 H                     0.113950
  ----------------------------------------
  Sum of atomic charges =     0.000000

 -----------------------------------------------------------------
                    Cartesian Multipole Moments
 -----------------------------------------------------------------
    Charge (ESU x 10^10)
                -0.0000
    Dipole Moment (Debye)
         X       0.0828      Y       2.1533      Z       0.0000
       Tot       2.1548
    Quadrupole Moments (Debye-Ang)
        XX     -16.2027     XY      -2.1255     YY     -19.8372
        XZ      -0.0000     YZ       0.0000     ZZ     -17.3284
    Octopole Moments (Debye-Ang^2)
       XXX      -1.4064    XXY       2.5364    XYY      -1.2698
       YYY       3.0687    XXZ       0.0000    XYZ       0.0000
       YYZ       0.0000    XZZ       0.9185    YZZ       0.0379
       ZZZ       0.0000
    Hexadecapole Moments (Debye-Ang^3)
      XXXX     -74.1750   XXXY      -3.1056   XXYY     -20.4361
      XYYY      -4.3266   YYYY     -53.2428   XXXZ      -0.0000
      XXYZ       0.0001   XYYZ      -0.0000   YYYZ       0.0000
      XXZZ     -15.8819   XYZZ      -0.1043   YYZZ     -12.6577
      XZZZ      -0.0000   YZZZ       0.0000   ZZZZ     -23.1395
 -----------------------------------------------------------------
 DrvMan is completing analytic gradient of the MP2 energy
 MP2 relaxed dipole moment
            1
    1   0.0325842
    2   0.8471557
    3   0.0000001
	Magnitude:	 0.848 au	 2.155 Debye
 MP2 energy read as -132.253782
 Full Analytical Gradient of MP2 Energy (in au.)
             1             2             3             4             5
    1   -0.01400737    0.00680234    0.00646905   -0.00273261   -0.00273253
    2   -0.01263290   -0.05853622    0.07514378    0.00054534    0.00054469
    3    0.00000053   -0.00000023   -0.00000068   -0.00614660    0.00614646
             6
    1    0.00620112
    2   -0.00506468
    3    0.00000052
 Gradient time:  CPU 3.97 s  wall 0.13 s
 Geometry Optimization Parameters
   NAtoms,    NIC,     NZ,  NCons,   NDum,   NFix, NCnnct, MaxDiis
        6      36       0       0       0       0       0       0


** GEOMETRY OPTIMIZATION IN DELOCALIZED INTERNAL COORDINATES **
   Searching for a Minimum

   Optimization Cycle:   1

                       Coordinates (Angstroms)
     ATOM                X               Y               Z
      1  C         0.8160774758    0.1443466398    0.0000001506
      2  C        -0.5848228465    0.4694830041   -0.0000039339
      3  N        -0.3973703750   -0.7453721321    0.0000021734
      4  H         1.3935769621    0.1803588198    0.9095561171
      5  H         1.3935807221    0.1803418752   -0.9095541965
      6  H        -1.3930928350    1.1739263667    0.0000055648
   Point Group: c1    Number of degrees of freedom:    12


   Energy is   -132.253782146


 Attempting to generate delocalized internal coordinates
 Initial Hessian constructed with Jon Baker's OPTIMIZE code

 11 Hessian modes will be used to form the next step
  Hessian Eigenvalues:
     0.020356    0.032042    0.034973    0.132556    0.160000    0.285021
     0.362354    0.362364    0.362365    0.369576    0.757409

 Minimum search - taking simple RFO step
 Searching for Lamda that Minimizes Along All modes
 Value Taken    Lamda =  -0.00591840
 Step Taken.  Stepsize is  0.102007

                             Maximum     Tolerance    Cnvgd?
         Gradient           0.046767      0.000003      NO
         Displacement       0.069297      0.000012      NO
         Energy change     *********      0.000000      NO


 New Cartesian Coordinates Obtained by Inverse Iteration

 Displacement from previous Coordinates is:  0.078139
 ----------------------------------------------------------------
             Standard Nuclear Orientation (Angstroms)
    I     Atom           X                Y                Z
 ----------------------------------------------------------------
    1      C       0.8210755627     0.1505960531     0.0000005663
    2      C      -0.5890408695     0.4766423741    -0.0000039220
    3      N      -0.4031315107    -0.7744648279     0.0000053602
    4      H       1.4021381043     0.1805793405     0.9188027147
    5      H       1.4021388977     0.1805688691    -0.9188013014
    6      H      -1.4052310811     1.1891627645     0.0000024578
 ----------------------------------------------------------------
 Molecular Point Group                 C1    NOp =  1
 Largest Abelian Subgroup              C1    NOp =  1
 Nuclear Repulsion Energy =          63.76595801 hartrees
 There are       11 alpha and       11 beta electrons
 Applying Cartesian multipole field
    Component          Value
    ---------          -----
     (2,0,0)        1.00000E-10
     (0,2,0)        2.00000E-10
     (0,0,2)       -3.00000E-10
 Nucleus-field energy     =     0.0000000080 hartrees
 Requested basis set is 6-31G(d)
 There are 18 shells and 51 basis functions
 A cutoff of  1.0D-14 yielded    171 shell pairs
 There are      1407 function pairs
 Smallest overlap matrix eigenvalue = 4.15E-03
 Guess MOs from SCF MO coefficient file
 Reading MOs from coefficient file
 Reading MOs from coefficient file
 A restricted Hartree-Fock SCF calculation will be
 performed using Relaxed Constraint Minimization + Pulay DIIS
 SCF converges when DIIS error is below 1.0E-10
 Geometry optimization detected.  Setting ReadMinima to 0
 Setting SaveMinima to 0
 ---------------------------------------
  Cycle       Energy         DIIS Error
 ---------------------------------------
    1    -131.7812502553      4.91E-03
    2    -131.8374829781      8.04E-04 Done RCA. Switching to DIIS
    3    -131.8376882142      3.35E-04
    4    -131.8377217799      6.93E-05
    5    -131.8377238590      3.69E-05
    6    -131.8377244018      7.69E-06
    7    -131.8377244343      1.98E-06
    8    -131.8377244373      9.21E-07
    9    -131.8377244378      3.27E-07
   10    -131.8377244379      1.10E-07
   11    -131.8377244379      2.15E-08
   12    -131.8377244379      3.41E-09
   13    -131.8377244379      5.33E-10
   14    -131.8377244379      1.29E-10
   15    -131.8377244379      2.33E-11 Convergence criterion met
 ---------------------------------------
 SCF time:  CPU 25.54 s  wall 0.85 s
 SCF   energy in the final basis set = -131.83772444
 Total energy in the final basis set = -131.83772444
 
 Components of the MP2 correlation energy:
        aaaa  correlation energy =        -0.0533293853 au
        abab  correlation energy =        -0.3128684777 au
        bbbb  correlation energy =        -0.0533293853 au
        non-Brillouin singles    =        -0.0000000000 au

 Total  MP2   correlation energy =                    -0.41952725 au
        MP2         total energy =                  -132.25725169 au
  Entering Z-vector solver.
   1         0           1      0.000559    0.000559
   2         0           1      0.000160    0.000160
   3         0           1      0.000061    0.000061
   4         0           1      0.000019    0.000019
   5         0           1      0.000005    0.000005
   6         0           1      0.000003    0.000003
   7         1           0      0.000000    0.000000    Roots Converged
 
 --------------------------------------------------------------
 
                    Orbital Energies (a.u.)
 --------------------------------------------------------------
 
 Alpha MOs
 -- Occupied --
-15.5958 -11.2993 -11.2732  -1.3029  -0.8763  -0.8007  -0.6475  -0.6340
 -0.5304  -0.4154  -0.4069
 -- Virtual --
  0.1557   0.2429   0.2726   0.3130   0.3276   0.3537   0.5102   0.6802
  0.7542   0.7678   0.8357   0.8931   0.9170   0.9341   0.9917   1.0343
  1.0793   1.1248   1.1982   1.2305   1.3447   1.5271   1.7386   1.8221
  1.8814   2.0316   2.1108   2.2941   2.3632   2.3982   2.5889   2.7454
  2.7545   2.8046   2.8931   3.1134   3.2312   4.1241   4.5405   4.7261
 --------------------------------------------------------------
 
          Ground-State Mulliken Net Atomic Charges

     Atom                 Charge (a.u.)
  ----------------------------------------
      1 C                    -0.300779
      2 C                     0.031625
      3 N                    -0.284088
      4 H                     0.174187
      5 H                     0.174187
      6 H                     0.204867
  ----------------------------------------
  Sum of atomic charges =     0.000000

         Ground-State ChElPG Net Atomic Charges

     Atom                 Charge (a.u.)
  ----------------------------------------
      1 C                    -0.326363
      2 C                     0.176752
      3 N                    -0.288670
      4 H                     0.160914
      5 H                     0.161146
      6 H                     0.116220
  ----------------------------------------
  Sum of atomic charges =     0.000000

 -----------------------------------------------------------------
                    Cartesian Multipole Moments
 -----------------------------------------------------------------
    Charge (ESU x 10^10)
                 0.0000
    Dipole Moment (Debye)
         X       0.1188      Y       2.1827      Z      -0.0000
       Tot       2.1859
    Quadrupole Moments (Debye-Ang)
        XX     -16.2355     XY      -2.1536     YY     -19.9113
        XZ       0.0000     YZ       0.0000     ZZ     -17.4446
    Octopole Moments (Debye-Ang^2)
       XXX      -1.2530    XXY       2.7040    XYY      -1.3175
       YYY       3.4193    XXZ      -0.0000    XYZ      -0.0000
       YYZ      -0.0000    XZZ       1.0582    YZZ       0.1099
       ZZZ      -0.0000
    Hexadecapole Moments (Debye-Ang^3)
      XXXX     -75.3360   XXXY      -3.4906   XXYY     -20.8780
      XYYY      -4.6349   YYYY     -55.3941   XXXZ      -0.0000
      XXYZ       0.0001   XYYZ       0.0000   YYYZ       0.0001
      XXZZ     -16.0867   XYZZ      -0.1477   YYZZ     -13.0988
      XZZZ       0.0000   YZZZ       0.0001   ZZZZ     -23.5060
 -----------------------------------------------------------------
 DrvMan is completing analytic gradient of the MP2 energy
 MP2 relaxed dipole moment
            1
    1   0.0467285
    2   0.8587245
    3  -0.0000023
	Magnitude:	 0.860 au	 2.186 Debye
 MP2 energy read as -132.257252
 Full Analytical Gradient of MP2 Energy (in au.)
             1             2             3             4             5
    1   -0.00614778   -0.00113995    0.00599293    0.00077274    0.00077260
    2   -0.00673301   -0.01050247    0.01616541    0.00021852    0.00021854
    3    0.00000037   -0.00000084    0.00000006   -0.00013554    0.00013552
             6
    1   -0.00025054
    2    0.00063300
    3    0.00000042
 Gradient time:  CPU 3.96 s  wall 0.13 s
 Geometry Optimization Parameters
   NAtoms,    NIC,     NZ,  NCons,   NDum,   NFix, NCnnct, MaxDiis
        6      36       0       0       0       0       0       0

 Cartesian Hessian Update
 Hessian updated using BFGS update


** GEOMETRY OPTIMIZATION IN DELOCALIZED INTERNAL COORDINATES **
   Searching for a Minimum

   Optimization Cycle:   2

                       Coordinates (Angstroms)
     ATOM                X               Y               Z
      1  C         0.8210755627    0.1505960531    0.0000005663
      2  C        -0.5890408695    0.4766423741   -0.0000039220
      3  N        -0.4031315107   -0.7744648279    0.0000053602
      4  H         1.4021381043    0.1805793405    0.9188027147
      5  H         1.4021388977    0.1805688691   -0.9188013014
      6  H        -1.4052310811    1.1891627645    0.0000024578
   Point Group: c1    Number of degrees of freedom:    12


   Energy is   -132.257251686

 Hessian updated using BFGS update

 12 Hessian modes will be used to form the next step
  Hessian Eigenvalues:
     0.020356    0.032044    0.034973    0.113559    0.132056    0.159911
     0.249901    0.362339    0.362365    0.365902    0.379244    0.677293

 Minimum search - taking simple RFO step
 Searching for Lamda that Minimizes Along All modes
 Value Taken    Lamda =  -0.00048019
 Step Taken.  Stepsize is  0.041261

                             Maximum     Tolerance    Cnvgd?
         Gradient           0.010296      0.000003      NO
         Displacement       0.025641      0.000012      NO
         Energy change     -0.003470      0.000000      NO


 New Cartesian Coordinates Obtained by Inverse Iteration

 Displacement from previous Coordinates is:  0.027788
 ----------------------------------------------------------------
             Standard Nuclear Orientation (Angstroms)
    I     Atom           X                Y                Z
 ----------------------------------------------------------------
    1      C       0.8232661878     0.1543626567     0.0000004523
    2      C      -0.5862731872     0.4771898594    -0.0000024087
    3      N      -0.4106600215    -0.7843633243     0.0000046256
    4      H       1.4013728829     0.1829247503     0.9203588789
    5      H       1.4013739574     0.1829134717    -0.9203576591
    6      H      -1.4011307160     1.1900571597     0.0000019865
 ----------------------------------------------------------------
 Molecular Point Group                 C1    NOp =  1
 Largest Abelian Subgroup              C1    NOp =  1
 Nuclear Repulsion Energy =          63.49460664 hartrees
 There are       11 alpha and       11 beta electrons
 Applying Cartesian multipole field
    Component          Value
    ---------          -----
     (2,0,0)        1.00000E-10
     (0,2,0)        2.00000E-10
     (0,0,2)       -3.00000E-10
 Nucleus-field energy     =     0.0000000081 hartrees
 Requested basis set is 6-31G(d)
 There are 18 shells and 51 basis functions
 A cutoff of  1.0D-14 yielded    171 shell pairs
 There are      1407 function pairs
 Smallest overlap matrix eigenvalue = 4.25E-03
 Guess MOs from SCF MO coefficient file
 Reading MOs from coefficient file
 Reading MOs from coefficient file
 A restricted Hartree-Fock SCF calculation will be
 performed using Relaxed Constraint Minimization + Pulay DIIS
 SCF converges when DIIS error is below 1.0E-10
 Geometry optimization detected.  Setting ReadMinima to 0
 Setting SaveMinima to 0
 ---------------------------------------
  Cycle       Energy         DIIS Error
 ---------------------------------------
    1    -131.8248147525      1.72E-03
    2    -131.8362026703      2.73E-04 Done RCA. Switching to DIIS
    3    -131.8362269355      1.36E-04
    4    -131.8362321624      4.04E-05
    5    -131.8362327853      1.44E-05
    6    -131.8362328816      2.16E-06
    7    -131.8362328847      6.02E-07
    8    -131.8362328850      1.72E-07
    9    -131.8362328851      8.88E-08
   10    -131.8362328851      3.59E-08
   11    -131.8362328851      1.23E-08
   12    -131.8362328851      2.64E-09
   13    -131.8362328851      3.80E-10
   14    -131.8362328851      7.14E-11 Convergence criterion met
 ---------------------------------------
 SCF time:  CPU 23.59 s  wall 0.79 s
 SCF   energy in the final basis set = -131.83623289
 Total energy in the final basis set = -131.83623289
 
 Components of the MP2 correlation energy:
        aaaa  correlation energy =        -0.0535651765 au
        abab  correlation energy =        -0.3141870990 au
        bbbb  correlation energy =        -0.0535651765 au
        non-Brillouin singles    =        -0.0000000000 au

 Total  MP2   correlation energy =                    -0.42131745 au
        MP2         total energy =                  -132.25755034 au
  Entering Z-vector solver.
   1         0           1      0.000572    0.000572
   2         0           1      0.000168    0.000168
   3         0           1      0.000063    0.000063
   4         0           1      0.000019    0.000019
   5         0           1      0.000005    0.000005
   6         0           1      0.000002    0.000002
   7         1           0      0.000000    0.000000    Roots Converged
 
 --------------------------------------------------------------
 
                    Orbital Energies (a.u.)
 --------------------------------------------------------------
 
 Alpha MOs
 -- Occupied --
-15.5978 -11.3004 -11.2744  -1.2959  -0.8771  -0.8010  -0.6469  -0.6334
 -0.5269  -0.4141  -0.4072
 -- Virtual --
  0.1533   0.2428   0.2714   0.3073   0.3271   0.3538   0.5084   0.6800
  0.7550   0.7692   0.8352   0.8924   0.9152   0.9307   0.9887   1.0341
  1.0799   1.1261   1.1958   1.2290   1.3425   1.5228   1.7323   1.8259
  1.8730   2.0340   2.1102   2.2888   2.3590   2.3879   2.5719   2.7392
  2.7523   2.7965   2.8915   3.1082   3.2199   4.1117   4.5415   4.7241
 --------------------------------------------------------------
 
          Ground-State Mulliken Net Atomic Charges

     Atom                 Charge (a.u.)
  ----------------------------------------
      1 C                    -0.301661
      2 C                     0.030850
      3 N                    -0.285059
      4 H                     0.175639
      5 H                     0.175639
      6 H                     0.204593
  ----------------------------------------
  Sum of atomic charges =     0.000000

         Ground-State ChElPG Net Atomic Charges

     Atom                 Charge (a.u.)
  ----------------------------------------
      1 C                    -0.329703
      2 C                     0.179145
      3 N                    -0.289977
      4 H                     0.162836
      5 H                     0.162825
      6 H                     0.114873
  ----------------------------------------
  Sum of atomic charges =     0.000000

 -----------------------------------------------------------------
                    Cartesian Multipole Moments
 -----------------------------------------------------------------
    Charge (ESU x 10^10)
                -0.0000
    Dipole Moment (Debye)
         X       0.1439      Y       2.1970      Z      -0.0000
       Tot       2.2017
    Quadrupole Moments (Debye-Ang)
        XX     -16.2626     XY      -2.1295     YY     -19.9308
        XZ       0.0000     YZ       0.0000     ZZ     -17.4560
    Octopole Moments (Debye-Ang^2)
       XXX      -1.1344    XXY       2.7385    XYY      -1.2876
       YYY       3.5470    XXZ      -0.0000    XYZ      -0.0000
       YYZ      -0.0000    XZZ       1.1163    YZZ       0.1535
       ZZZ      -0.0001
    Hexadecapole Moments (Debye-Ang^3)
      XXXX     -75.5502   XXXY      -3.7081   XXYY     -21.0502
      XYYY      -4.8590   YYYY     -56.0438   XXXZ      -0.0000
      XXYZ       0.0000   XYYZ       0.0000   YYYZ       0.0001
      XXZZ     -16.0899   XYZZ      -0.2180   YYZZ     -13.2112
      XZZZ       0.0000   YZZZ       0.0001   ZZZZ     -23.5251
 -----------------------------------------------------------------
 DrvMan is completing analytic gradient of the MP2 energy
 MP2 relaxed dipole moment
            1
    1   0.0565973
    2   0.8643566
    3  -0.0000021
	Magnitude:	 0.866 au	 2.202 Debye
 MP2 energy read as -132.257550
 Full Analytical Gradient of MP2 Energy (in au.)
             1             2             3             4             5
    1   -0.00257580   -0.00152796    0.00320325    0.00043443    0.00043443
    2   -0.00348768    0.00112774    0.00187128    0.00027444    0.00027426
    3    0.00000025   -0.00000050   -0.00000002    0.00002388   -0.00002393
             6
    1    0.00003165
    2   -0.00006004
    3    0.00000031
 Gradient time:  CPU 3.91 s  wall 0.13 s
 Geometry Optimization Parameters
   NAtoms,    NIC,     NZ,  NCons,   NDum,   NFix, NCnnct, MaxDiis
        6      36       0       0       0       0       0       0

 Cartesian Hessian Update
 Hessian updated using BFGS update


** GEOMETRY OPTIMIZATION IN DELOCALIZED INTERNAL COORDINATES **
   Searching for a Minimum

   Optimization Cycle:   3

                       Coordinates (Angstroms)
     ATOM                X               Y               Z
      1  C         0.8232661878    0.1543626567    0.0000004523
      2  C        -0.5862731872    0.4771898594   -0.0000024087
      3  N        -0.4106600215   -0.7843633243    0.0000046256
      4  H         1.4013728829    0.1829247503    0.9203588789
      5  H         1.4013739574    0.1829134717   -0.9203576591
      6  H        -1.4011307160    1.1900571597    0.0000019865
   Point Group: c1    Number of degrees of freedom:    12


   Energy is   -132.257550337

 Hessian updated using BFGS update

 11 Hessian modes will be used to form the next step
  Hessian Eigenvalues:
     0.020356    0.031539    0.034973    0.113559    0.124089    0.160049
     0.178933    0.362314    0.365753    0.378832    0.765581

 Minimum search - taking simple RFO step
 Searching for Lamda that Minimizes Along All modes
 Value Taken    Lamda =  -0.00007673
 Step Taken.  Stepsize is  0.026726

                             Maximum     Tolerance    Cnvgd?
         Gradient           0.002024      0.000003      NO
         Displacement       0.022872      0.000012      NO
         Energy change     -0.000299      0.000000      NO


 New Cartesian Coordinates Obtained by Inverse Iteration

 Displacement from previous Coordinates is:  0.013697
 ----------------------------------------------------------------
             Standard Nuclear Orientation (Angstroms)
    I     Atom           X                Y                Z
 ----------------------------------------------------------------
    1      C       0.8246769317     0.1588479096     0.0000006468
    2      C      -0.5848145170     0.4763607705    -0.0000015317
    3      N      -0.4145319674    -0.7873482158     0.0000055372
    4      H       1.4011136198     0.1828026281     0.9210804918
    5      H       1.4011133091     0.1827938732    -0.9210795548
    6      H      -1.3996082727     1.1896276077     0.0000002863
 ----------------------------------------------------------------
 Molecular Point Group                 C1    NOp =  1
 Largest Abelian Subgroup              C1    NOp =  1
 Nuclear Repulsion Energy =          63.40412242 hartrees
 There are       11 alpha and       11 beta electrons
 Applying Cartesian multipole field
    Component          Value
    ---------          -----
     (2,0,0)        1.00000E-10
     (0,2,0)        2.00000E-10
     (0,0,2)       -3.00000E-10
 Nucleus-field energy     =     0.0000000081 hartrees
 Requested basis set is 6-31G(d)
 There are 18 shells and 51 basis functions
 A cutoff of  1.0D-14 yielded    171 shell pairs
 There are      1407 function pairs
 Smallest overlap matrix eigenvalue = 4.27E-03
 Guess MOs from SCF MO coefficient file
 Reading MOs from coefficient file
 Reading MOs from coefficient file
 A restricted Hartree-Fock SCF calculation will be
 performed using Relaxed Constraint Minimization + Pulay DIIS
 SCF converges when DIIS error is below 1.0E-10
 Geometry optimization detected.  Setting ReadMinima to 0
 Setting SaveMinima to 0
 ---------------------------------------
  Cycle       Energy         DIIS Error
 ---------------------------------------
    1    -131.8325796903      7.91E-04 Done RCA. Switching to DIIS
    2    -131.8357022917      1.16E-04
    3    -131.8357073781      6.06E-05
    4    -131.8357084416      2.09E-05
    5    -131.8357086452      6.74E-06
    6    -131.8357086717      1.82E-06
    7    -131.8357086752      1.01E-06
    8    -131.8357086768      3.62E-07
    9    -131.8357086770      1.13E-07
   10    -131.8357086770      2.95E-08
   11    -131.8357086770      6.00E-09
   12    -131.8357086770      9.66E-10
   13    -131.8357086770      1.47E-10
   14    -131.8357086770      2.19E-11 Convergence criterion met
 ---------------------------------------
 SCF time:  CPU 22.27 s  wall 0.74 s
 SCF   energy in the final basis set = -131.83570868
 Total energy in the final basis set = -131.83570868
 
 Components of the MP2 correlation energy:
        aaaa  correlation energy =        -0.0536410334 au
        abab  correlation energy =        -0.3146082695 au
        bbbb  correlation energy =        -0.0536410334 au
        non-Brillouin singles    =        -0.0000000000 au

 Total  MP2   correlation energy =                    -0.42189034 au
        MP2         total energy =                  -132.25759901 au
  Entering Z-vector solver.
   1         0           1      0.000577    0.000577
   2         0           1      0.000170    0.000170
   3         0           1      0.000064    0.000064
   4         0           1      0.000019    0.000019
   5         0           1      0.000005    0.000005
   6         0           1      0.000002    0.000002
   7         1           0      0.000000    0.000000    Roots Converged
 
 --------------------------------------------------------------
 
                    Orbital Energies (a.u.)
 --------------------------------------------------------------
 
 Alpha MOs
 -- Occupied --
-15.5983 -11.3007 -11.2747  -1.2936  -0.8780  -0.8006  -0.6468  -0.6335
 -0.5258  -0.4142  -0.4069
 -- Virtual --
  0.1530   0.2426   0.2708   0.3044   0.3269   0.3543   0.5083   0.6800
  0.7554   0.7694   0.8350   0.8921   0.9134   0.9303   0.9880   1.0337
  1.0806   1.1272   1.1948   1.2274   1.3428   1.5220   1.7301   1.8293
  1.8686   2.0341   2.1116   2.2861   2.3584   2.3831   2.5656   2.7365
  2.7544   2.7959   2.8903   3.1075   3.2159   4.1070   4.5424   4.7228
 --------------------------------------------------------------
 
          Ground-State Mulliken Net Atomic Charges

     Atom                 Charge (a.u.)
  ----------------------------------------
      1 C                    -0.303252
      2 C                     0.031531
      3 N                    -0.285545
      4 H                     0.176591
      5 H                     0.176591
      6 H                     0.204085
  ----------------------------------------
  Sum of atomic charges =     0.000000

         Ground-State ChElPG Net Atomic Charges

     Atom                 Charge (a.u.)
  ----------------------------------------
      1 C                    -0.339171
      2 C                     0.185550
      3 N                    -0.291168
      4 H                     0.166167
      5 H                     0.166002
      6 H                     0.112619
  ----------------------------------------
  Sum of atomic charges =     0.000000

 -----------------------------------------------------------------
                    Cartesian Multipole Moments
 -----------------------------------------------------------------
    Charge (ESU x 10^10)
                -0.0000
    Dipole Moment (Debye)
         X       0.1543      Y       2.1975      Z      -0.0000
       Tot       2.2030
    Quadrupole Moments (Debye-Ang)
        XX     -16.2674     XY      -2.1176     YY     -19.9446
        XZ       0.0000     YZ       0.0000     ZZ     -17.4533
    Octopole Moments (Debye-Ang^2)
       XXX      -1.0761    XXY       2.7205    XYY      -1.2775
       YYY       3.5430    XXZ      -0.0000    XYZ      -0.0000
       YYZ      -0.0000    XZZ       1.1447    YZZ       0.1532
       ZZZ      -0.0001
    Hexadecapole Moments (Debye-Ang^3)
      XXXX     -75.6520   XXXY      -3.8415   XXYY     -21.1329
      XYYY      -4.9856   YYYY     -56.2571   XXXZ       0.0000
      XXYZ       0.0000   XYYZ       0.0000   YYYZ       0.0001
      XXZZ     -16.0837   XYZZ      -0.2672   YYZZ     -13.2474
      XZZZ       0.0000   YZZZ       0.0001   ZZZZ     -23.5143
 -----------------------------------------------------------------
 DrvMan is completing analytic gradient of the MP2 energy
 MP2 relaxed dipole moment
            1
    1   0.0607173
    2   0.8645790
    3  -0.0000030
	Magnitude:	 0.867 au	 2.203 Debye
 MP2 energy read as -132.257599
 Full Analytical Gradient of MP2 Energy (in au.)
             1             2             3             4             5
    1   -0.00117380   -0.00051700    0.00136244    0.00022145    0.00022139
    2   -0.00119766    0.00271747   -0.00144250    0.00005470    0.00005472
    3    0.00000014   -0.00000045    0.00000010    0.00001061   -0.00001061
             6
    1   -0.00011449
    2   -0.00018674
    3    0.00000020
 Gradient time:  CPU 3.83 s  wall 0.13 s
 Geometry Optimization Parameters
   NAtoms,    NIC,     NZ,  NCons,   NDum,   NFix, NCnnct, MaxDiis
        6      36       0       0       0       0       0       0

 Cartesian Hessian Update
 Hessian updated using BFGS update


** GEOMETRY OPTIMIZATION IN DELOCALIZED INTERNAL COORDINATES **
   Searching for a Minimum

   Optimization Cycle:   4

                       Coordinates (Angstroms)
     ATOM                X               Y               Z
      1  C         0.8246769317    0.1588479096    0.0000006468
      2  C        -0.5848145170    0.4763607705   -0.0000015317
      3  N        -0.4145319674   -0.7873482158    0.0000055372
      4  H         1.4011136198    0.1828026281    0.9210804918
      5  H         1.4011133091    0.1827938732   -0.9210795548
      6  H        -1.3996082727    1.1896276077    0.0000002863
   Point Group: c1    Number of degrees of freedom:    12


   Energy is   -132.257599013

 Hessian updated using BFGS update

 12 Hessian modes will be used to form the next step
  Hessian Eigenvalues:
     0.020356    0.030762    0.034973    0.097346    0.113559    0.153245
     0.166762    0.362365    0.362500    0.365981    0.379208    0.810124

 Minimum search - taking simple RFO step
 Searching for Lamda that Minimizes Along All modes
 Value Taken    Lamda =  -0.00001862
 Step Taken.  Stepsize is  0.013172

                             Maximum     Tolerance    Cnvgd?
         Gradient           0.001307      0.000003      NO
         Displacement       0.011389      0.000012      NO
         Energy change     -0.000049      0.000000      NO


 New Cartesian Coordinates Obtained by Inverse Iteration

 Displacement from previous Coordinates is:  0.008233
 ----------------------------------------------------------------
             Standard Nuclear Orientation (Angstroms)
    I     Atom           X                Y                Z
 ----------------------------------------------------------------
    1      C       0.8255569693     0.1605890444     0.0000006423
    2      C      -0.5841675759     0.4747394402    -0.0000004677
    3      N      -0.4169563579    -0.7884862211     0.0000051874
    4      H       1.4006494042     0.1833255053     0.9216461861
    5      H       1.4006489697     0.1833166497    -0.9216453963
    6      H      -1.3977823059     1.1896001548    -0.0000002762
 ----------------------------------------------------------------
 Molecular Point Group                 C1    NOp =  1
 Largest Abelian Subgroup              C1    NOp =  1
 Nuclear Repulsion Energy =          63.38121166 hartrees
 There are       11 alpha and       11 beta electrons
 Applying Cartesian multipole field
    Component          Value
    ---------          -----
     (2,0,0)        1.00000E-10
     (0,2,0)        2.00000E-10
     (0,0,2)       -3.00000E-10
 Nucleus-field energy     =     0.0000000081 hartrees
 Requested basis set is 6-31G(d)
 There are 18 shells and 51 basis functions
 A cutoff of  1.0D-14 yielded    171 shell pairs
 There are      1407 function pairs
 Smallest overlap matrix eigenvalue = 4.27E-03
 Guess MOs from SCF MO coefficient file
 Reading MOs from coefficient file
 Reading MOs from coefficient file
 A restricted Hartree-Fock SCF calculation will be
 performed using Relaxed Constraint Minimization + Pulay DIIS
 SCF converges when DIIS error is below 1.0E-10
 Geometry optimization detected.  Setting ReadMinima to 0
 Setting SaveMinima to 0
 ---------------------------------------
  Cycle       Energy         DIIS Error
 ---------------------------------------
    1    -131.8354495702      4.30E-04 Done RCA. Switching to DIIS
    2    -131.8356380048      5.69E-05
    3    -131.8356394090      2.19E-05
    4    -131.8356395890      9.62E-06
    5    -131.8356396324      3.60E-06
    6    -131.8356396381      9.68E-07
    7    -131.8356396388      4.79E-07
    8    -131.8356396391      1.57E-07
    9    -131.8356396392      3.52E-08
   10    -131.8356396392      9.85E-09
   11    -131.8356396392      2.61E-09
   12    -131.8356396392      4.89E-10
   13    -131.8356396392      1.07E-10
   14    -131.8356396392      2.16E-11 Convergence criterion met
 ---------------------------------------
 SCF time:  CPU 23.84 s  wall 0.79 s
 SCF   energy in the final basis set = -131.83563964
 Total energy in the final basis set = -131.83563964
 
 Components of the MP2 correlation energy:
        aaaa  correlation energy =        -0.0536504875 au
        abab  correlation energy =        -0.3146700263 au
        bbbb  correlation energy =        -0.0536504875 au
        non-Brillouin singles    =        -0.0000000000 au

 Total  MP2   correlation energy =                    -0.42197100 au
        MP2         total energy =                  -132.25761064 au
  Entering Z-vector solver.
   1         0           1      0.000577    0.000577
   2         0           1      0.000170    0.000170
   3         0           1      0.000064    0.000064
   4         0           1      0.000019    0.000019
   5         0           1      0.000005    0.000005
   6         0           1      0.000002    0.000002
   7         1           0      0.000000    0.000000    Roots Converged
 
 --------------------------------------------------------------
 
                    Orbital Energies (a.u.)
 --------------------------------------------------------------
 
 Alpha MOs
 -- Occupied --
-15.5985 -11.3005 -11.2747  -1.2930  -0.8786  -0.8002  -0.6467  -0.6336
 -0.5257  -0.4147  -0.4063
 -- Virtual --
  0.1533   0.2426   0.2704   0.3031   0.3268   0.3546   0.5085   0.6801
  0.7555   0.7694   0.8349   0.8920   0.9125   0.9301   0.9881   1.0335
  1.0810   1.1279   1.1943   1.2263   1.3435   1.5225   1.7298   1.8313
  1.8669   2.0339   2.1122   2.2845   2.3591   2.3808   2.5638   2.7351
  2.7572   2.7970   2.8895   3.1083   3.2147   4.1056   4.5429   4.7221
 --------------------------------------------------------------
 
          Ground-State Mulliken Net Atomic Charges

     Atom                 Charge (a.u.)
  ----------------------------------------
      1 C                    -0.304442
      2 C                     0.032460
      3 N                    -0.285847
      4 H                     0.177093
      5 H                     0.177093
      6 H                     0.203643
  ----------------------------------------
  Sum of atomic charges =     0.000000

         Ground-State ChElPG Net Atomic Charges

     Atom                 Charge (a.u.)
  ----------------------------------------
      1 C                    -0.344982
      2 C                     0.190260
      3 N                    -0.292042
      4 H                     0.168049
      5 H                     0.167775
      6 H                     0.110940
  ----------------------------------------
  Sum of atomic charges =     0.000000

 -----------------------------------------------------------------
                    Cartesian Multipole Moments
 -----------------------------------------------------------------
    Charge (ESU x 10^10)
                -0.0000
    Dipole Moment (Debye)
         X       0.1587      Y       2.1992      Z      -0.0000
       Tot       2.2049
    Quadrupole Moments (Debye-Ang)
        XX     -16.2724     XY      -2.1079     YY     -19.9515
        XZ       0.0000     YZ       0.0000     ZZ     -17.4469
    Octopole Moments (Debye-Ang^2)
       XXX      -1.0396    XXY       2.7171    XYY      -1.2690
       YYY       3.5635    XXZ      -0.0000    XYZ       0.0000
       YYZ      -0.0000    XZZ       1.1603    YZZ       0.1612
       ZZZ      -0.0001
    Hexadecapole Moments (Debye-Ang^3)
      XXXX     -75.7250   XXXY      -3.9003   XXYY     -21.1722
      XYYY      -5.0625   YYYY     -56.3061   XXXZ       0.0000
      XXYZ       0.0000   XYYZ       0.0000   YYYZ       0.0001
      XXZZ     -16.0773   XYZZ      -0.2930   YYZZ     -13.2548
      XZZZ       0.0000   YZZZ       0.0001   ZZZZ     -23.5012
 -----------------------------------------------------------------
 DrvMan is completing analytic gradient of the MP2 energy
 MP2 relaxed dipole moment
            1
    1   0.0624363
    2   0.8652160
    3  -0.0000030
	Magnitude:	 0.867 au	 2.205 Debye
 MP2 energy read as -132.257611
 Full Analytical Gradient of MP2 Energy (in au.)
             1             2             3             4             5
    1   -0.00032111    0.00009024    0.00020694    0.00007013    0.00007014
    2   -0.00029495    0.00144849   -0.00110832    0.00004951    0.00004944
    3    0.00000008   -0.00000018    0.00000000    0.00001254   -0.00001255
             6
    1   -0.00011634
    2   -0.00014418
    3    0.00000012
 Gradient time:  CPU 3.93 s  wall 0.13 s
 Geometry Optimization Parameters
   NAtoms,    NIC,     NZ,  NCons,   NDum,   NFix, NCnnct, MaxDiis
        6      36       0       0       0       0       0       0

 Cartesian Hessian Update
 Hessian updated using BFGS update


** GEOMETRY OPTIMIZATION IN DELOCALIZED INTERNAL COORDINATES **
   Searching for a Minimum

   Optimization Cycle:   5

                       Coordinates (Angstroms)
     ATOM                X               Y               Z
      1  C         0.8255569693    0.1605890444    0.0000006423
      2  C        -0.5841675759    0.4747394402   -0.0000004677
      3  N        -0.4169563579   -0.7884862211    0.0000051874
      4  H         1.4006494042    0.1833255053    0.9216461861
      5  H         1.4006489697    0.1833166497   -0.9216453963
      6  H        -1.3977823059    1.1896001548   -0.0000002762
   Point Group: c1    Number of degrees of freedom:    12


   Energy is   -132.257610641

 Hessian updated using BFGS update

 11 Hessian modes will be used to form the next step
  Hessian Eigenvalues:
     0.020356    0.028652    0.034973    0.090107    0.113559    0.148118
     0.179060    0.361334    0.366289    0.379282    0.673836

 Minimum search - taking simple RFO step
 Searching for Lamda that Minimizes Along All modes
 Value Taken    Lamda =  -0.00000342
 Step Taken.  Stepsize is  0.006082

                             Maximum     Tolerance    Cnvgd?
         Gradient           0.000901      0.000003      NO
         Displacement       0.005649      0.000012      NO
         Energy change     -0.000012      0.000000      NO


 New Cartesian Coordinates Obtained by Inverse Iteration

 Displacement from previous Coordinates is:  0.002954
 ----------------------------------------------------------------
             Standard Nuclear Orientation (Angstroms)
    I     Atom           X                Y                Z
 ----------------------------------------------------------------
    1      C       0.8258042914     0.1615634578     0.0000007556
    2      C      -0.5843277520     0.4738708502    -0.0000000457
    3      N      -0.4172905794    -0.7885049495     0.0000055830
    4      H       1.4004596044     0.1832288716     0.9217959303
    5      H       1.4004585154     0.1832211694    -0.9217952769
    6      H      -1.3971549764     1.1897051739    -0.0000010706
 ----------------------------------------------------------------
 Molecular Point Group                 C1    NOp =  1
 Largest Abelian Subgroup              C1    NOp =  1
 Nuclear Repulsion Energy =          63.38445909 hartrees
 There are       11 alpha and       11 beta electrons
 Applying Cartesian multipole field
    Component          Value
    ---------          -----
     (2,0,0)        1.00000E-10
     (0,2,0)        2.00000E-10
     (0,0,2)       -3.00000E-10
 Nucleus-field energy     =     0.0000000081 hartrees
 Requested basis set is 6-31G(d)
 There are 18 shells and 51 basis functions
 A cutoff of  1.0D-14 yielded    171 shell pairs
 There are      1407 function pairs
 Smallest overlap matrix eigenvalue = 4.26E-03
 Guess MOs from SCF MO coefficient file
 Reading MOs from coefficient file
 Reading MOs from coefficient file
 A restricted Hartree-Fock SCF calculation will be
 performed using Relaxed Constraint Minimization + Pulay DIIS
 SCF converges when DIIS error is below 1.0E-10
 Geometry optimization detected.  Setting ReadMinima to 0
 Setting SaveMinima to 0
 ---------------------------------------
  Cycle       Energy         DIIS Error
 ---------------------------------------
    1    -131.8362187271      1.60E-04 Done RCA. Switching to DIIS
    2    -131.8357017516      2.39E-05
    3    -131.8357019723      8.78E-06
    4    -131.8357020050      3.15E-06
    5    -131.8357020121      8.71E-07
    6    -131.8357020129      4.99E-07
    7    -131.8357020131      2.23E-07
    8    -131.8357020132      1.04E-07
    9    -131.8357020132      3.17E-08
   10    -131.8357020132      6.85E-09
   11    -131.8357020132      1.08E-09
   12    -131.8357020132      2.10E-10
   13    -131.8357020132      4.96E-11 Convergence criterion met
 ---------------------------------------
 SCF time:  CPU 20.58 s  wall 0.69 s
 SCF   energy in the final basis set = -131.83570201
 Total energy in the final basis set = -131.83570201
 
 Components of the MP2 correlation energy:
        aaaa  correlation energy =        -0.0536416065 au
        abab  correlation energy =        -0.3146273500 au
        bbbb  correlation energy =        -0.0536416065 au
        non-Brillouin singles    =        -0.0000000000 au

 Total  MP2   correlation energy =                    -0.42191056 au
        MP2         total energy =                  -132.25761258 au
  Entering Z-vector solver.
   1         0           1      0.000576    0.000576
   2         0           1      0.000169    0.000169
   3         0           1      0.000064    0.000064
   4         0           1      0.000019    0.000019
   5         0           1      0.000005    0.000005
   6         0           1      0.000002    0.000002
   7         1           0      0.000000    0.000000    Roots Converged
 
 --------------------------------------------------------------
 
                    Orbital Energies (a.u.)
 --------------------------------------------------------------
 
 Alpha MOs
 -- Occupied --
-15.5984 -11.3005 -11.2746  -1.2931  -0.8788  -0.8001  -0.6467  -0.6337
 -0.5258  -0.4151  -0.4061
 -- Virtual --
  0.1535   0.2426   0.2704   0.3028   0.3269   0.3547   0.5087   0.6802
  0.7555   0.7693   0.8349   0.8920   0.9123   0.9300   0.9881   1.0334
  1.0810   1.1282   1.1942   1.2260   1.3440   1.5231   1.7300   1.8321
  1.8668   2.0336   2.1123   2.2838   2.3597   2.3804   2.5640   2.7348
  2.7586   2.7979   2.8892   3.1089   3.2147   4.1057   4.5431   4.7220
 --------------------------------------------------------------
 
          Ground-State Mulliken Net Atomic Charges

     Atom                 Charge (a.u.)
  ----------------------------------------
      1 C                    -0.304942
      2 C                     0.032956
      3 N                    -0.286000
      4 H                     0.177252
      5 H                     0.177252
      6 H                     0.203481
  ----------------------------------------
  Sum of atomic charges =     0.000000

         Ground-State ChElPG Net Atomic Charges

     Atom                 Charge (a.u.)
  ----------------------------------------
      1 C                    -0.347742
      2 C                     0.192266
      3 N                    -0.292377
      4 H                     0.168916
      5 H                     0.168616
      6 H                     0.110321
  ----------------------------------------
  Sum of atomic charges =     0.000000

 -----------------------------------------------------------------
                    Cartesian Multipole Moments
 -----------------------------------------------------------------
    Charge (ESU x 10^10)
                -0.0000
    Dipole Moment (Debye)
         X       0.1585      Y       2.1986      Z      -0.0000
       Tot       2.2043
    Quadrupole Moments (Debye-Ang)
        XX     -16.2724     XY      -2.1064     YY     -19.9535
        XZ       0.0000     YZ       0.0000     ZZ     -17.4435
    Octopole Moments (Debye-Ang^2)
       XXX      -1.0298    XXY       2.7105    XYY      -1.2696
       YYY       3.5635    XXZ      -0.0000    XYZ       0.0000
       YYZ      -0.0000    XZZ       1.1639    YZZ       0.1602
       ZZZ      -0.0001
    Hexadecapole Moments (Debye-Ang^3)
      XXXX     -75.7434   XXXY      -3.9158   XXYY     -21.1789
      XYYY      -5.0863   YYYY     -56.2952   XXXZ       0.0000
      XXYZ       0.0000   XYYZ       0.0000   YYYZ       0.0001
      XXZZ     -16.0736   XYZZ      -0.3017   YYZZ     -13.2529
      XZZZ       0.0000   YZZZ       0.0001   ZZZZ     -23.4939
 -----------------------------------------------------------------
 DrvMan is completing analytic gradient of the MP2 energy
 MP2 relaxed dipole moment
            1
    1   0.0623406
    2   0.8649811
    3  -0.0000034
	Magnitude:	 0.867 au	 2.204 Debye
 MP2 energy read as -132.257613
 Full Analytical Gradient of MP2 Energy (in au.)
             1             2             3             4             5
    1   -0.00003737    0.00013690   -0.00007257    0.00001716    0.00001714
    2    0.00004347    0.00028343   -0.00024274   -0.00000754   -0.00000752
    3    0.00000005   -0.00000014    0.00000004   -0.00000776    0.00000775
             6
    1   -0.00006125
    2   -0.00006910
    3    0.00000006
 Gradient time:  CPU 3.74 s  wall 0.12 s
 Geometry Optimization Parameters
   NAtoms,    NIC,     NZ,  NCons,   NDum,   NFix, NCnnct, MaxDiis
        6      36       0       0       0       0       0       0

 Cartesian Hessian Update
 Hessian updated using BFGS update


** GEOMETRY OPTIMIZATION IN DELOCALIZED INTERNAL COORDINATES **
   Searching for a Minimum

   Optimization Cycle:   6

                       Coordinates (Angstroms)
     ATOM                X               Y               Z
      1  C         0.8258042914    0.1615634578    0.0000007556
      2  C        -0.5843277520    0.4738708502   -0.0000000457
      3  N        -0.4172905794   -0.7885049495    0.0000055830
      4  H         1.4004596044    0.1832288716    0.9217959303
      5  H         1.4004585154    0.1832211694   -0.9217952769
      6  H        -1.3971549764    1.1897051739   -0.0000010706
   Point Group: c1    Number of degrees of freedom:    12


   Energy is   -132.257612576

 Hessian updated using BFGS update

 10 Hessian modes will be used to form the next step
  Hessian Eigenvalues:
     0.020356    0.030375    0.034973    0.085635    0.141852    0.174064
     0.359080    0.365933    0.378936    0.620465

 Minimum search - taking simple RFO step
 Searching for Lamda that Minimizes Along All modes
 Value Taken    Lamda =  -0.00000025
 Step Taken.  Stepsize is  0.001291

                             Maximum     Tolerance    Cnvgd?
         Gradient           0.000222      0.000003      NO
         Displacement       0.000976      0.000012      NO
         Energy change     -0.000002      0.000000      NO


 New Cartesian Coordinates Obtained by Inverse Iteration

 Displacement from previous Coordinates is:  0.001089
 ----------------------------------------------------------------
             Standard Nuclear Orientation (Angstroms)
    I     Atom           X                Y                Z
 ----------------------------------------------------------------
    1      C       0.8257904288     0.1614956448     0.0000007515
    2      C      -0.5844487056     0.4735736875     0.0000002287
    3      N      -0.4171976126    -0.7885738801     0.0000053998
    4      H       1.4003229831     0.1833454581     0.9218535700
    5      H       1.4003219084     0.1833375517    -0.9218529337
    6      H      -1.3968398987     1.1899061116    -0.0000011408
 ----------------------------------------------------------------
 Molecular Point Group                 C1    NOp =  1
 Largest Abelian Subgroup              C1    NOp =  1
 Nuclear Repulsion Energy =          63.38768586 hartrees
 There are       11 alpha and       11 beta electrons
 Applying Cartesian multipole field
    Component          Value
    ---------          -----
     (2,0,0)        1.00000E-10
     (0,2,0)        2.00000E-10
     (0,0,2)       -3.00000E-10
 Nucleus-field energy     =     0.0000000081 hartrees
 Requested basis set is 6-31G(d)
 There are 18 shells and 51 basis functions
 A cutoff of  1.0D-14 yielded    171 shell pairs
 There are      1407 function pairs
 Smallest overlap matrix eigenvalue = 4.26E-03
 Guess MOs from SCF MO coefficient file
 Reading MOs from coefficient file
 Reading MOs from coefficient file
 A restricted Hartree-Fock SCF calculation will be
 performed using Relaxed Constraint Minimization + Pulay DIIS
 SCF converges when DIIS error is below 1.0E-10
 Geometry optimization detected.  Setting ReadMinima to 0
 Setting SaveMinima to 0
 ---------------------------------------
  Cycle       Energy         DIIS Error
 ---------------------------------------
    1    -131.8359189350      3.04E-05 Done RCA. Switching to DIIS
    2    -131.8357316977      5.88E-06
    3    -131.8357317067      3.56E-06
    4    -131.8357317103      8.11E-07
    5    -131.8357317106      3.06E-07
    6    -131.8357317106      6.21E-08
    7    -131.8357317106      2.64E-08
    8    -131.8357317106      8.98E-09
    9    -131.8357317106      4.34E-09
   10    -131.8357317106      1.24E-09
   11    -131.8357317106      1.75E-10
   12    -131.8357317106      4.48E-11 Convergence criterion met
 ---------------------------------------
 SCF time:  CPU 19.12 s  wall 0.64 s
 SCF   energy in the final basis set = -131.83573171
 Total energy in the final basis set = -131.83573171
 
 Components of the MP2 correlation energy:
        aaaa  correlation energy =        -0.0536374714 au
        abab  correlation energy =        -0.3146060691 au
        bbbb  correlation energy =        -0.0536374714 au
        non-Brillouin singles    =        -0.0000000000 au

 Total  MP2   correlation energy =                    -0.42188101 au
        MP2         total energy =                  -132.25761272 au
  Entering Z-vector solver.
   1         0           1      0.000576    0.000576
   2         0           1      0.000169    0.000169
   3         0           1      0.000064    0.000064
   4         0           1      0.000019    0.000019
   5         0           1      0.000005    0.000005
   6         0           1      0.000002    0.000002
   7         1           0      0.000000    0.000000    Roots Converged
 
 --------------------------------------------------------------
 
                    Orbital Energies (a.u.)
 --------------------------------------------------------------
 
 Alpha MOs
 -- Occupied --
-15.5984 -11.3004 -11.2746  -1.2932  -0.8788  -0.8001  -0.6466  -0.6337
 -0.5259  -0.4151  -0.4060
 -- Virtual --
  0.1536   0.2426   0.2704   0.3029   0.3269   0.3547   0.5088   0.6802
  0.7554   0.7693   0.8349   0.8921   0.9123   0.9299   0.9881   1.0334
  1.0810   1.1282   1.1942   1.2259   1.3442   1.5233   1.7301   1.8321
  1.8669   2.0336   2.1122   2.2838   2.3598   2.3805   2.5642   2.7347
  2.7588   2.7980   2.8892   3.1091   3.2148   4.1059   4.5432   4.7220
 --------------------------------------------------------------
 
          Ground-State Mulliken Net Atomic Charges

     Atom                 Charge (a.u.)
  ----------------------------------------
      1 C                    -0.304978
      2 C                     0.033051
      3 N                    -0.286038
      4 H                     0.177249
      5 H                     0.177249
      6 H                     0.203467
  ----------------------------------------
  Sum of atomic charges =     0.000000

         Ground-State ChElPG Net Atomic Charges

     Atom                 Charge (a.u.)
  ----------------------------------------
      1 C                    -0.347788
      2 C                     0.192435
      3 N                    -0.292429
      4 H                     0.168912
      5 H                     0.168605
      6 H                     0.110265
  ----------------------------------------
  Sum of atomic charges =     0.000000

 -----------------------------------------------------------------
                    Cartesian Multipole Moments
 -----------------------------------------------------------------
    Charge (ESU x 10^10)
                 0.0000
    Dipole Moment (Debye)
         X       0.1579      Y       2.1990      Z      -0.0000
       Tot       2.2047
    Quadrupole Moments (Debye-Ang)
        XX     -16.2735     XY      -2.1061     YY     -19.9531
        XZ       0.0000     YZ       0.0000     ZZ     -17.4427
    Octopole Moments (Debye-Ang^2)
       XXX      -1.0291    XXY       2.7122    XYY      -1.2701
       YYY       3.5722    XXZ      -0.0000    XYZ       0.0000
       YYZ      -0.0000    XZZ       1.1639    YZZ       0.1625
       ZZZ      -0.0001
    Hexadecapole Moments (Debye-Ang^3)
      XXXX     -75.7447   XXXY      -3.9130   XXYY     -21.1771
      XYYY      -5.0893   YYYY     -56.2898   XXXZ       0.0000
      XXYZ       0.0000   XYYZ       0.0000   YYYZ       0.0001
      XXZZ     -16.0724   XYZZ      -0.3017   YYZZ     -13.2521
      XZZZ       0.0000   YZZZ       0.0001   ZZZZ     -23.4930
 -----------------------------------------------------------------
 DrvMan is completing analytic gradient of the MP2 energy
 MP2 relaxed dipole moment
            1
    1   0.0621414
    2   0.8651702
    3  -0.0000033
	Magnitude:	 0.867 au	 2.205 Debye
 MP2 energy read as -132.257613
 Full Analytical Gradient of MP2 Energy (in au.)
             1             2             3             4             5
    1    0.00000434    0.00006528   -0.00005025    0.00000118    0.00000118
    2    0.00000643   -0.00000601    0.00001248    0.00000390    0.00000387
    3    0.00000004   -0.00000007   -0.00000000   -0.00000161    0.00000160
             6
    1   -0.00002173
    2   -0.00002067
    3    0.00000004
 Gradient time:  CPU 3.71 s  wall 0.12 s
 Geometry Optimization Parameters
   NAtoms,    NIC,     NZ,  NCons,   NDum,   NFix, NCnnct, MaxDiis
        6      36       0       0       0       0       0       0

 Cartesian Hessian Update
 Hessian updated using BFGS update


** GEOMETRY OPTIMIZATION IN DELOCALIZED INTERNAL COORDINATES **
   Searching for a Minimum

   Optimization Cycle:   7

                       Coordinates (Angstroms)
     ATOM                X               Y               Z
      1  C         0.8257904288    0.1614956448    0.0000007515
      2  C        -0.5844487056    0.4735736875    0.0000002287
      3  N        -0.4171976126   -0.7885738801    0.0000053998
      4  H         1.4003229831    0.1833454581    0.9218535700
      5  H         1.4003219084    0.1833375517   -0.9218529337
      6  H        -1.3968398987    1.1899061116   -0.0000011408
   Point Group: c1    Number of degrees of freedom:    12


   Energy is   -132.257612722

 Hessian updated using BFGS update

 12 Hessian modes will be used to form the next step
  Hessian Eigenvalues:
     0.020356    0.030557    0.034973    0.086707    0.113559    0.114172
     0.156879    0.359179    0.362365    0.365646    0.379138    0.696946

 Minimum search - taking simple RFO step
 Searching for Lamda that Minimizes Along All modes
 Value Taken    Lamda =  -0.00000003
 Step Taken.  Stepsize is  0.000493

                             Maximum     Tolerance    Cnvgd?
         Gradient           0.000044      0.000003      NO
         Displacement       0.000358      0.000012      NO
         Energy change     -0.000000      0.000000      NO


 New Cartesian Coordinates Obtained by Inverse Iteration

 Displacement from previous Coordinates is:  0.000368
 ----------------------------------------------------------------
             Standard Nuclear Orientation (Angstroms)
    I     Atom           X                Y                Z
 ----------------------------------------------------------------
    1      C       0.8257587328     0.1615140386     0.0000007774
    2      C      -0.5845260977     0.4735157382     0.0000003339
    3      N      -0.4170799214    -0.7886029015     0.0000055039
    4      H       1.4002902962     0.1833374048     0.9218543879
    5      H       1.4002890489     0.1833297987    -0.9218537821
    6      H      -1.3967829553     1.1899904946    -0.0000013454
 ----------------------------------------------------------------
 Molecular Point Group                 C1    NOp =  1
 Largest Abelian Subgroup              C1    NOp =  1
 Nuclear Repulsion Energy =          63.38836054 hartrees
 There are       11 alpha and       11 beta electrons
 Applying Cartesian multipole field
    Component          Value
    ---------          -----
     (2,0,0)        1.00000E-10
     (0,2,0)        2.00000E-10
     (0,0,2)       -3.00000E-10
 Nucleus-field energy     =     0.0000000081 hartrees
 Requested basis set is 6-31G(d)
 There are 18 shells and 51 basis functions
 A cutoff of  1.0D-14 yielded    171 shell pairs
 There are      1407 function pairs
 Smallest overlap matrix eigenvalue = 4.26E-03
 Guess MOs from SCF MO coefficient file
 Reading MOs from coefficient file
 Reading MOs from coefficient file
 A restricted Hartree-Fock SCF calculation will be
 performed using Relaxed Constraint Minimization + Pulay DIIS
 SCF converges when DIIS error is below 1.0E-10
 Geometry optimization detected.  Setting ReadMinima to 0
 Setting SaveMinima to 0
 ---------------------------------------
  Cycle       Energy         DIIS Error
 ---------------------------------------
    1    -131.8357593601      1.17E-05 Done RCA. Switching to DIIS
    2    -131.8357358178      1.77E-06
    3    -131.8357358191      9.64E-07
    4    -131.8357358193      3.66E-07
    5    -131.8357358194      6.82E-08
    6    -131.8357358194      2.08E-08
    7    -131.8357358194      8.43E-09
    8    -131.8357358194      3.09E-09
    9    -131.8357358194      1.36E-09
   10    -131.8357358194      6.01E-10
   11    -131.8357358194      9.63E-11 Convergence criterion met
 ---------------------------------------
 SCF time:  CPU 17.51 s  wall 0.58 s
 SCF   energy in the final basis set = -131.83573582
 Total energy in the final basis set = -131.83573582
 
 Components of the MP2 correlation energy:
        aaaa  correlation energy =        -0.0536369070 au
        abab  correlation energy =        -0.3146031049 au
        bbbb  correlation energy =        -0.0536369070 au
        non-Brillouin singles    =        -0.0000000000 au

 Total  MP2   correlation energy =                    -0.42187692 au
        MP2         total energy =                  -132.25761274 au
  Entering Z-vector solver.
   1         0           1      0.000576    0.000576
   2         0           1      0.000169    0.000169
   3         0           1      0.000064    0.000064
   4         0           1      0.000019    0.000019
   5         0           1      0.000005    0.000005
   6         0           1      0.000002    0.000002
   7         1           0      0.000000    0.000000    Roots Converged
 
 --------------------------------------------------------------
 
                    Orbital Energies (a.u.)
 --------------------------------------------------------------
 
 Alpha MOs
 -- Occupied --
-15.5984 -11.3005 -11.2746  -1.2932  -0.8787  -0.8002  -0.6466  -0.6337
 -0.5259  -0.4151  -0.4060
 -- Virtual --
  0.1536   0.2426   0.2704   0.3029   0.3269   0.3547   0.5088   0.6802
  0.7554   0.7693   0.8349   0.8921   0.9124   0.9299   0.9881   1.0334
  1.0810   1.1282   1.1942   1.2259   1.3442   1.5233   1.7301   1.8320
  1.8670   2.0337   2.1121   2.2838   2.3598   2.3806   2.5643   2.7347
  2.7589   2.7980   2.8892   3.1091   3.2148   4.1059   4.5432   4.7220
 --------------------------------------------------------------
 
          Ground-State Mulliken Net Atomic Charges

     Atom                 Charge (a.u.)
  ----------------------------------------
      1 C                    -0.304964
      2 C                     0.033058
      3 N                    -0.286051
      4 H                     0.177241
      5 H                     0.177241
      6 H                     0.203476
  ----------------------------------------
  Sum of atomic charges =     0.000000

         Ground-State ChElPG Net Atomic Charges

     Atom                 Charge (a.u.)
  ----------------------------------------
      1 C                    -0.347776
      2 C                     0.192422
      3 N                    -0.292429
      4 H                     0.168905
      5 H                     0.168599
      6 H                     0.110280
  ----------------------------------------
  Sum of atomic charges =     0.000000

 -----------------------------------------------------------------
                    Cartesian Multipole Moments
 -----------------------------------------------------------------
    Charge (ESU x 10^10)
                 0.0000
    Dipole Moment (Debye)
         X       0.1577      Y       2.1991      Z      -0.0000
       Tot       2.2047
    Quadrupole Moments (Debye-Ang)
        XX     -16.2737     XY      -2.1064     YY     -19.9529
        XZ       0.0000     YZ       0.0000     ZZ     -17.4427
    Octopole Moments (Debye-Ang^2)
       XXX      -1.0295    XXY       2.7123    XYY      -1.2707
       YYY       3.5740    XXZ      -0.0000    XYZ       0.0000
       YYZ      -0.0001    XZZ       1.1636    YZZ       0.1627
       ZZZ      -0.0001
    Hexadecapole Moments (Debye-Ang^3)
      XXXX     -75.7428   XXXY      -3.9117   XXYY     -21.1758
      XYYY      -5.0892   YYYY     -56.2896   XXXZ       0.0000
      XXYZ       0.0000   XYYZ       0.0000   YYYZ       0.0001
      XXZZ     -16.0721   XYZZ      -0.3015   YYZZ     -13.2522
      XZZZ       0.0000   YZZZ       0.0001   ZZZZ     -23.4932
 -----------------------------------------------------------------
 DrvMan is completing analytic gradient of the MP2 energy
 MP2 relaxed dipole moment
            1
    1   0.0620253
    2   0.8651871
    3  -0.0000034
	Magnitude:	 0.867 au	 2.205 Debye
 MP2 energy read as -132.257613
 Full Analytical Gradient of MP2 Energy (in au.)
             1             2             3             4             5
    1    0.00000030    0.00001258   -0.00000751   -0.00000052   -0.00000053
    2    0.00000152   -0.00002264    0.00002798   -0.00000147   -0.00000148
    3    0.00000002   -0.00000006    0.00000001   -0.00000113    0.00000113
             6
    1   -0.00000432
    2   -0.00000390
    3    0.00000003
 Gradient time:  CPU 3.75 s  wall 0.13 s
 Geometry Optimization Parameters
   NAtoms,    NIC,     NZ,  NCons,   NDum,   NFix, NCnnct, MaxDiis
        6      36       0       0       0       0       0       0

 Cartesian Hessian Update
 Hessian updated using BFGS update


** GEOMETRY OPTIMIZATION IN DELOCALIZED INTERNAL COORDINATES **
   Searching for a Minimum

   Optimization Cycle:   8

                       Coordinates (Angstroms)
     ATOM                X               Y               Z
      1  C         0.8257587328    0.1615140386    0.0000007774
      2  C        -0.5845260977    0.4735157382    0.0000003339
      3  N        -0.4170799214   -0.7886029015    0.0000055039
      4  H         1.4002902962    0.1833374048    0.9218543879
      5  H         1.4002890489    0.1833297987   -0.9218537821
      6  H        -1.3967829553    1.1899904946   -0.0000013454
   Point Group: c1    Number of degrees of freedom:    12


   Energy is   -132.257612738

 Hessian updated using BFGS update

 12 Hessian modes will be used to form the next step
  Hessian Eigenvalues:
     0.020356    0.031388    0.034973    0.080886    0.106666    0.113559
     0.160334    0.360362    0.362365    0.365499    0.379152    0.659561

 Minimum search - taking simple RFO step
 Searching for Lamda that Minimizes Along All modes
 Value Taken    Lamda =  -0.00000000
 Step Taken.  Stepsize is  0.000117

                             Maximum     Tolerance    Cnvgd?
         Gradient           0.000017      0.000003      NO
         Displacement       0.000061      0.000012      NO
         Energy change     -0.000000      0.000000      NO


 New Cartesian Coordinates Obtained by Inverse Iteration

 Displacement from previous Coordinates is:  0.000117
 ----------------------------------------------------------------
             Standard Nuclear Orientation (Angstroms)
    I     Atom           X                Y                Z
 ----------------------------------------------------------------
    1      C       0.8257504121     0.1615010033     0.0000007779
    2      C      -0.5845378757     0.4735007349     0.0000004233
    3      N      -0.4170678407    -0.7886325017     0.0000055228
    4      H       1.4002802337     0.1833522956     0.9218570288
    5      H       1.4002789598     0.1833447736    -0.9218564472
    6      H      -1.3967547858     1.1900182677    -0.0000014300
 ----------------------------------------------------------------
 Molecular Point Group                 C1    NOp =  1
 Largest Abelian Subgroup              C1    NOp =  1
 Nuclear Repulsion Energy =          63.38811772 hartrees
 There are       11 alpha and       11 beta electrons
 Applying Cartesian multipole field
    Component          Value
    ---------          -----
     (2,0,0)        1.00000E-10
     (0,2,0)        2.00000E-10
     (0,0,2)       -3.00000E-10
 Nucleus-field energy     =     0.0000000081 hartrees
 Requested basis set is 6-31G(d)
 There are 18 shells and 51 basis functions
 A cutoff of  1.0D-14 yielded    171 shell pairs
 There are      1407 function pairs
 Smallest overlap matrix eigenvalue = 4.26E-03
 Guess MOs from SCF MO coefficient file
 Reading MOs from coefficient file
 Reading MOs from coefficient file
 A restricted Hartree-Fock SCF calculation will be
 performed using Relaxed Constraint Minimization + Pulay DIIS
 SCF converges when DIIS error is below 1.0E-10
 Geometry optimization detected.  Setting ReadMinima to 0
 Setting SaveMinima to 0
 ---------------------------------------
  Cycle       Energy         DIIS Error
 ---------------------------------------
    1    -131.8357194662      2.70E-06 Done RCA. Switching to DIIS
    2    -131.8357339046      4.15E-07
    3    -131.8357339046      2.11E-07
    4    -131.8357339046      6.78E-08
    5    -131.8357339046      3.49E-08
    6    -131.8357339046      9.06E-09
    7    -131.8357339046      4.24E-09
    8    -131.8357339046      1.52E-09
    9    -131.8357339046      5.31E-10
   10    -131.8357339046      1.44E-10
   11    -131.8357339046      2.46E-11 Convergence criterion met
 ---------------------------------------
 SCF time:  CPU 17.50 s  wall 0.58 s
 SCF   energy in the final basis set = -131.83573390
 Total energy in the final basis set = -131.83573390
 
 Components of the MP2 correlation energy:
        aaaa  correlation energy =        -0.0536371591 au
        abab  correlation energy =        -0.3146045168 au
        bbbb  correlation energy =        -0.0536371591 au
        non-Brillouin singles    =        -0.0000000000 au

 Total  MP2   correlation energy =                    -0.42187883 au
        MP2         total energy =                  -132.25761274 au
  Entering Z-vector solver.
   1         0           1      0.000576    0.000576
   2         0           1      0.000169    0.000169
   3         0           1      0.000064    0.000064
   4         0           1      0.000019    0.000019
   5         0           1      0.000005    0.000005
   6         0           1      0.000002    0.000002
   7         1           0      0.000000    0.000000    Roots Converged
 
 --------------------------------------------------------------
 
                    Orbital Energies (a.u.)
 --------------------------------------------------------------
 
 Alpha MOs
 -- Occupied --
-15.5984 -11.3005 -11.2746  -1.2932  -0.8787  -0.8002  -0.6466  -0.6337
 -0.5259  -0.4151  -0.4060
 -- Virtual --
  0.1536   0.2426   0.2704   0.3029   0.3269   0.3547   0.5088   0.6802
  0.7554   0.7693   0.8349   0.8921   0.9124   0.9299   0.9881   1.0334
  1.0810   1.1282   1.1942   1.2259   1.3442   1.5233   1.7301   1.8320
  1.8670   2.0337   2.1121   2.2838   2.3598   2.3806   2.5643   2.7347
  2.7588   2.7980   2.8892   3.1091   3.2148   4.1059   4.5432   4.7220
 --------------------------------------------------------------
 
          Ground-State Mulliken Net Atomic Charges

     Atom                 Charge (a.u.)
  ----------------------------------------
      1 C                    -0.304958
      2 C                     0.033057
      3 N                    -0.286054
      4 H                     0.177238
      5 H                     0.177238
      6 H                     0.203478
  ----------------------------------------
  Sum of atomic charges =     0.000000

         Ground-State ChElPG Net Atomic Charges

     Atom                 Charge (a.u.)
  ----------------------------------------
      1 C                    -0.347729
      2 C                     0.192402
      3 N                    -0.292429
      4 H                     0.168888
      5 H                     0.168582
      6 H                     0.110285
  ----------------------------------------
  Sum of atomic charges =     0.000000

 -----------------------------------------------------------------
                    Cartesian Multipole Moments
 -----------------------------------------------------------------
    Charge (ESU x 10^10)
                 0.0000
    Dipole Moment (Debye)
         X       0.1576      Y       2.1992      Z      -0.0000
       Tot       2.2048
    Quadrupole Moments (Debye-Ang)
        XX     -16.2738     XY      -2.1064     YY     -19.9528
        XZ       0.0000     YZ       0.0000     ZZ     -17.4427
    Octopole Moments (Debye-Ang^2)
       XXX      -1.0293    XXY       2.7127    XYY      -1.2707
       YYY       3.5752    XXZ      -0.0000    XYZ       0.0000
       YYZ      -0.0001    XZZ       1.1636    YZZ       0.1630
       ZZZ      -0.0001
    Hexadecapole Moments (Debye-Ang^3)
      XXXX     -75.7427   XXXY      -3.9115   XXYY     -21.1758
      XYYY      -5.0894   YYYY     -56.2906   XXXZ       0.0000
      XXYZ       0.0000   XYYZ       0.0000   YYYZ       0.0001
      XXZZ     -16.0720   XYZZ      -0.3015   YYZZ     -13.2524
      XZZZ       0.0000   YZZZ       0.0001   ZZZZ     -23.4933
 -----------------------------------------------------------------
 DrvMan is completing analytic gradient of the MP2 energy
 MP2 relaxed dipole moment
            1
    1   0.0620158
    2   0.8652199
    3  -0.0000034
	Magnitude:	 0.867 au	 2.205 Debye
 MP2 energy read as -132.257613
 Full Analytical Gradient of MP2 Energy (in au.)
             1             2             3             4             5
    1    0.00000063    0.00000079   -0.00000004   -0.00000063   -0.00000063
    2   -0.00000225   -0.00000492    0.00000713   -0.00000006   -0.00000006
    3    0.00000002   -0.00000004    0.00000001    0.00000012   -0.00000013
             6
    1   -0.00000012
    2    0.00000015
    3    0.00000002
 Gradient time:  CPU 3.87 s  wall 0.13 s
 Geometry Optimization Parameters
   NAtoms,    NIC,     NZ,  NCons,   NDum,   NFix, NCnnct, MaxDiis
        6      36       0       0       0       0       0       0

 Cartesian Hessian Update
 Hessian updated using BFGS update
**WARNING** Hereditary positive definiteness endangered
 due to small product of step size times gradient change
**WARNING** Small scalar product
 Hessian update skipped this cycle


** GEOMETRY OPTIMIZATION IN DELOCALIZED INTERNAL COORDINATES **
   Searching for a Minimum

   Optimization Cycle:   9

                       Coordinates (Angstroms)
     ATOM                X               Y               Z
      1  C         0.8257504121    0.1615010033    0.0000007779
      2  C        -0.5845378757    0.4735007349    0.0000004233
      3  N        -0.4170678407   -0.7886325017    0.0000055228
      4  H         1.4002802337    0.1833522956    0.9218570288
      5  H         1.4002789598    0.1833447736   -0.9218564472
      6  H        -1.3967547858    1.1900182677   -0.0000014300
   Point Group: c1    Number of degrees of freedom:    12


   Energy is   -132.257612740

 Hessian updated using BFGS update
**WARNING** Hereditary positive definiteness endangered
 due to small product of step size times gradient change
**WARNING** Small scalar product
 Hessian update skipped this cycle

 12 Hessian modes will be used to form the next step
  Hessian Eigenvalues:
     0.020356    0.031388    0.034973    0.080886    0.106666    0.113559
     0.160334    0.360362    0.362365    0.365499    0.379152    0.659561

 Minimum search - taking simple RFO step
 Searching for Lamda that Minimizes Along All modes
 Value Taken    Lamda =  -0.00000000
 Step Taken.  Stepsize is  0.000023

                             Maximum     Tolerance    Cnvgd?
         Gradient           0.000005      0.000003      NO
         Displacement       0.000015      0.000012      NO
         Energy change     -0.000000      0.000000     YES


 New Cartesian Coordinates Obtained by Inverse Iteration

 Displacement from previous Coordinates is:  0.000012
 ----------------------------------------------------------------
             Standard Nuclear Orientation (Angstroms)
    I     Atom           X                Y                Z
 ----------------------------------------------------------------
    1      C       0.8257494317     0.1615051667     0.0000007800
    2      C      -0.5845390948     0.4735004846     0.0000004731
    3      N      -0.4170685280    -0.7886363338     0.0000055281
    4      H       1.4002814399     0.1833514780     0.9218560261
    5      H       1.4002801407     0.1833439978    -0.9218554542
    6      H      -1.3967542861     1.1900197801    -0.0000014775
 ----------------------------------------------------------------
 Molecular Point Group                 C1    NOp =  1
 Largest Abelian Subgroup              C1    NOp =  1
 Nuclear Repulsion Energy =          63.38802428 hartrees
 There are       11 alpha and       11 beta electrons
 Applying Cartesian multipole field
    Component          Value
    ---------          -----
     (2,0,0)        1.00000E-10
     (0,2,0)        2.00000E-10
     (0,0,2)       -3.00000E-10
 Nucleus-field energy     =     0.0000000081 hartrees
 Requested basis set is 6-31G(d)
 There are 18 shells and 51 basis functions
 A cutoff of  1.0D-14 yielded    171 shell pairs
 There are      1407 function pairs
 Smallest overlap matrix eigenvalue = 4.26E-03
 Guess MOs from SCF MO coefficient file
 Reading MOs from coefficient file
 Reading MOs from coefficient file
 A restricted Hartree-Fock SCF calculation will be
 performed using Relaxed Constraint Minimization + Pulay DIIS
 SCF converges when DIIS error is below 1.0E-10
 Geometry optimization detected.  Setting ReadMinima to 0
 Setting SaveMinima to 0
 ---------------------------------------
  Cycle       Energy         DIIS Error
 ---------------------------------------
    1    -131.8357290758      5.75E-07 Done RCA. Switching to DIIS
    2    -131.8357332208      8.90E-08
    3    -131.8357332208      4.38E-08
    4    -131.8357332208      1.59E-08
    5    -131.8357332208      6.44E-09
    6    -131.8357332208      1.75E-09
    7    -131.8357332208      8.54E-10
    8    -131.8357332208      2.80E-10
    9    -131.8357332208      7.47E-11 Convergence criterion met
 ---------------------------------------
 SCF time:  CPU 14.49 s  wall 0.48 s
 SCF   energy in the final basis set = -131.83573322
 Total energy in the final basis set = -131.83573322
 
 Components of the MP2 correlation energy:
        aaaa  correlation energy =        -0.0536372501 au
        abab  correlation energy =        -0.3146050185 au
        bbbb  correlation energy =        -0.0536372501 au
        non-Brillouin singles    =        -0.0000000000 au

 Total  MP2   correlation energy =                    -0.42187952 au
        MP2         total energy =                  -132.25761274 au
  Entering Z-vector solver.
   1         0           1      0.000576    0.000576
   2         0           1      0.000169    0.000169
   3         0           1      0.000064    0.000064
   4         0           1      0.000019    0.000019
   5         0           1      0.000005    0.000005
   6         0           1      0.000002    0.000002
   7         1           0      0.000000    0.000000    Roots Converged
 
 --------------------------------------------------------------
 
                    Orbital Energies (a.u.)
 --------------------------------------------------------------
 
 Alpha MOs
 -- Occupied --
-15.5984 -11.3005 -11.2746  -1.2932  -0.8787  -0.8002  -0.6466  -0.6337
 -0.5259  -0.4151  -0.4060
 -- Virtual --
  0.1535   0.2426   0.2704   0.3029   0.3269   0.3547   0.5088   0.6802
  0.7554   0.7693   0.8349   0.8921   0.9124   0.9299   0.9881   1.0334
  1.0810   1.1282   1.1942   1.2259   1.3442   1.5233   1.7301   1.8320
  1.8670   2.0337   2.1121   2.2838   2.3598   2.3806   2.5643   2.7347
  2.7588   2.7980   2.8892   3.1091   3.2148   4.1059   4.5432   4.7220
 --------------------------------------------------------------
 
          Ground-State Mulliken Net Atomic Charges

     Atom                 Charge (a.u.)
  ----------------------------------------
      1 C                    -0.304958
      2 C                     0.033057
      3 N                    -0.286055
      4 H                     0.177239
      5 H                     0.177239
      6 H                     0.203478
  ----------------------------------------
  Sum of atomic charges =     0.000000

         Ground-State ChElPG Net Atomic Charges

     Atom                 Charge (a.u.)
  ----------------------------------------
      1 C                    -0.347731
      2 C                     0.192404
      3 N                    -0.292429
      4 H                     0.168889
      5 H                     0.168583
      6 H                     0.110285
  ----------------------------------------
  Sum of atomic charges =     0.000000

 -----------------------------------------------------------------
                    Cartesian Multipole Moments
 -----------------------------------------------------------------
    Charge (ESU x 10^10)
                 0.0000
    Dipole Moment (Debye)
         X       0.1576      Y       2.1992      Z      -0.0000
       Tot       2.2048
    Quadrupole Moments (Debye-Ang)
        XX     -16.2738     XY      -2.1064     YY     -19.9528
        XZ       0.0000     YZ       0.0000     ZZ     -17.4427
    Octopole Moments (Debye-Ang^2)
       XXX      -1.0292    XXY       2.7127    XYY      -1.2707
       YYY       3.5753    XXZ      -0.0000    XYZ       0.0000
       YYZ      -0.0001    XZZ       1.1636    YZZ       0.1630
       ZZZ      -0.0001
    Hexadecapole Moments (Debye-Ang^3)
      XXXX     -75.7427   XXXY      -3.9116   XXYY     -21.1758
      XYYY      -5.0895   YYYY     -56.2909   XXXZ       0.0000
      XXYZ       0.0000   XYYZ       0.0000   YYYZ       0.0001
      XXZZ     -16.0720   XYZZ      -0.3015   YYZZ     -13.2524
      XZZZ       0.0000   YZZZ       0.0001   ZZZZ     -23.4933
 -----------------------------------------------------------------
 DrvMan is completing analytic gradient of the MP2 energy
 MP2 relaxed dipole moment
            1
    1   0.0620169
    2   0.8652200
    3  -0.0000035
	Magnitude:	 0.867 au	 2.205 Debye
 MP2 energy read as -132.257613
 Full Analytical Gradient of MP2 Energy (in au.)
             1             2             3             4             5
    1    0.00000039    0.00000014   -0.00000012   -0.00000026   -0.00000026
    2   -0.00000047   -0.00000080    0.00000183   -0.00000041   -0.00000041
    3    0.00000001   -0.00000003    0.00000001    0.00000002   -0.00000002
             6
    1    0.00000011
    2    0.00000027
    3    0.00000001
 Gradient time:  CPU 3.74 s  wall 0.12 s
 Geometry Optimization Parameters
   NAtoms,    NIC,     NZ,  NCons,   NDum,   NFix, NCnnct, MaxDiis
        6      36       0       0       0       0       0       0

 Cartesian Hessian Update
 Hessian updated using BFGS update
**WARNING** Hereditary positive definiteness endangered
 due to small product of step size times gradient change
**WARNING** Small scalar product
 Hessian update skipped this cycle


** GEOMETRY OPTIMIZATION IN DELOCALIZED INTERNAL COORDINATES **
   Searching for a Minimum

   Optimization Cycle:  10

                       Coordinates (Angstroms)
     ATOM                X               Y               Z
      1  C         0.8257494317    0.1615051667    0.0000007800
      2  C        -0.5845390948    0.4735004846    0.0000004731
      3  N        -0.4170685280   -0.7886363338    0.0000055281
      4  H         1.4002814399    0.1833514780    0.9218560261
      5  H         1.4002801407    0.1833439978   -0.9218554542
      6  H        -1.3967542861    1.1900197801   -0.0000014775
   Point Group: c1    Number of degrees of freedom:    12


   Energy is   -132.257612740

 Hessian updated using BFGS update
**WARNING** Hereditary positive definiteness endangered
 due to small product of step size times gradient change
**WARNING** Small scalar product
 Hessian update skipped this cycle

 12 Hessian modes will be used to form the next step
  Hessian Eigenvalues:
     0.020356    0.031388    0.034973    0.080886    0.106666    0.113559
     0.160334    0.360362    0.362365    0.365499    0.379152    0.659561

 Minimum search - taking simple RFO step
 Searching for Lamda that Minimizes Along All modes
 Value Taken    Lamda =  -0.00000000
 Step Taken.  Stepsize is  0.000005

                             Maximum     Tolerance    Cnvgd?
         Gradient           0.000001      0.000003     YES
         Displacement       0.000004      0.000012     YES
         Energy change     -0.000000      0.000000     YES


                       Distance Matrix (Angstroms)
             C (  1)   C (  2)   N (  3)   H (  4)   H (  5)
   C (  2)  1.444387
   N (  3)  1.564406  1.273199
   H (  4)  1.086454  2.207604  2.257727
   H (  5)  1.086454  2.207604  2.257727  1.843711
   H (  6)  2.448952  1.083094  2.207909  3.112332  3.112332
 
 Final energy is   -132.257612739606     


 ******************************
 **  OPTIMIZATION CONVERGED  **
 ******************************

                       Coordinates (Angstroms)
     ATOM                X               Y               Z
      1  C         0.8257494317    0.1615051667    0.0000007800
      2  C        -0.5845390948    0.4735004846    0.0000004731
      3  N        -0.4170685280   -0.7886363338    0.0000055281
      4  H         1.4002814399    0.1833514780    0.9218560261
      5  H         1.4002801407    0.1833439978   -0.9218554542
      6  H        -1.3967542861    1.1900197801   -0.0000014775

Z-matrix Print:
$molecule
0 1
N 
C  1 1.273199
H  2 1.083094 1 138.976384
C  2 1.444387 1 69.967169 3 180.000000 0
H  4 1.086454 2 120.796257 1 -98.964897 0
H  4 1.086454 2 120.796255 1 98.964900 0
$end

 
 --------------------------------------------------------------
 
                    Orbital Energies (a.u.)
 --------------------------------------------------------------
 
 Alpha MOs
 -- Occupied --
-15.5984 -11.3005 -11.2746  -1.2932  -0.8787  -0.8002  -0.6466  -0.6337
 -0.5259  -0.4151  -0.4060
 -- Virtual --
  0.1535   0.2426   0.2704   0.3029   0.3269   0.3547   0.5088   0.6802
  0.7554   0.7693   0.8349   0.8921   0.9124   0.9299   0.9881   1.0334
  1.0810   1.1282   1.1942   1.2259   1.3442   1.5233   1.7301   1.8320
  1.8670   2.0337   2.1121   2.2838   2.3598   2.3806   2.5643   2.7347
  2.7588   2.7980   2.8892   3.1091   3.2148   4.1059   4.5432   4.7220
 --------------------------------------------------------------
 
          Ground-State Mulliken Net Atomic Charges

     Atom                 Charge (a.u.)
  ----------------------------------------
      1 C                    -0.304958
      2 C                     0.033057
      3 N                    -0.286055
      4 H                     0.177239
      5 H                     0.177239
      6 H                     0.203478
  ----------------------------------------
  Sum of atomic charges =     0.000000

         Ground-State ChElPG Net Atomic Charges

     Atom                 Charge (a.u.)
  ----------------------------------------
      1 C                    -0.347731
      2 C                     0.192404
      3 N                    -0.292429
      4 H                     0.168889
      5 H                     0.168583
      6 H                     0.110285
  ----------------------------------------
  Sum of atomic charges =     0.000000

 -----------------------------------------------------------------
                    Cartesian Multipole Moments
 -----------------------------------------------------------------
    Charge (ESU x 10^10)
                 0.0000
    Dipole Moment (Debye)
         X       0.1576      Y       2.1992      Z      -0.0000
       Tot       2.2048
    Quadrupole Moments (Debye-Ang)
        XX     -16.2738     XY      -2.1064     YY     -19.9528
        XZ       0.0000     YZ       0.0000     ZZ     -17.4427
    Octopole Moments (Debye-Ang^2)
       XXX      -1.0292    XXY       2.7127    XYY      -1.2707
       YYY       3.5753    XXZ      -0.0000    XYZ       0.0000
       YYZ      -0.0001    XZZ       1.1636    YZZ       0.1630
       ZZZ      -0.0001
    Hexadecapole Moments (Debye-Ang^3)
      XXXX     -75.7427   XXXY      -3.9116   XXYY     -21.1758
      XYYY      -5.0895   YYYY     -56.2909   XXXZ       0.0000
      XXYZ       0.0000   XYYZ       0.0000   YYYZ       0.0001
      XXZZ     -16.0720   XYZZ      -0.3015   YYZZ     -13.2524
      XZZZ       0.0000   YZZZ       0.0001   ZZZZ     -23.4933
 -----------------------------------------------------------------
 Total job time:  19.56s(wall), 553.39s(cpu) 
 Mon Apr  3 15:54:38 2023

        *************************************************************
        *                                                           *
        *  Thank you very much for using Q-Chem.  Have a nice day.  *
        *                                                           *
        *************************************************************
