# Supplementary material for: Employing Metadynamics to Predict the Membrane Partitioning of Carboxy-2H-Azirine Natural Products
Source: J Phys Chem B. 2024 Sep 3;128(36):8771–81. doi: 10.1021/acs.jpcb.4c03411 (PMC11403667; doi:10.1021/acs.jpcb.4c03411)
Supplement: Supplementary file 1 — jp4c03411_si_001.zip [file jp4c03411_si_001.zip › SI Data/sph.rtf]

* Topologies generated by
* CHARMM General Force Field (CGenFF) program version 2.5.1
*
36 1

! "penalty" is the highest penalty score of the associated parameters.
! Penalties lower than 10 indicate the analogy is fair; penalties between 10
! and 50 mean some basic validation is recommended; penalties higher than
! 50 indicate poor analogy and mandate extensive validation/optimization.

RESI SPH            1.000 ! param penalty=  25.000 ; charge penalty=  49.240
GROUP            ! CHARGE   CH_PENALTY
ATOM C1     CG331  -0.273 !    0.000
ATOM C2     CG321  -0.177 !    0.000
ATOM C3     CG321  -0.181 !    0.000
ATOM C4     CG321  -0.179 !    0.000
ATOM C5     CG321  -0.180 !    0.000
ATOM C6     CG321  -0.180 !    0.000
ATOM C7     CG321  -0.180 !    0.000
ATOM C8     CG321  -0.180 !    0.000
ATOM C9     CG321  -0.180 !    0.000
ATOM C10    CG321  -0.180 !    0.000
ATOM C11    CG321  -0.180 !    0.000
ATOM C12    CG321  -0.180 !    0.000
ATOM C13    CG321  -0.179 !    0.000
ATOM C14    CG2D1  -0.233 !    6.798
ATOM C15    CG2D1  -0.163 !   44.947
ATOM C16    CG311   0.306 !   47.526
ATOM H4     HGA1    0.090 !    0.300
ATOM O1     OG311  -0.642 !   18.056
ATOM CA     CG314   0.148 !   49.240
ATOM HA     HGA1    0.110 !    2.419
ATOM N      NG3P3  -0.303 !   15.661
ATOM H1     HGP2    0.305 !    0.000
ATOM H2     HGP2    0.305 !    0.000
ATOM H3     HGP2    0.305 !    0.000
ATOM C17    CG321   0.112 !   35.851
ATOM O2     OG311  -0.669 !   22.847
ATOM H5     HGA3    0.090 !    0.000
ATOM H6     HGA3    0.090 !    0.000
ATOM H7     HGA3    0.090 !    0.000
ATOM H8     HGA2    0.090 !    0.000
ATOM H9     HGA2    0.090 !    0.000
ATOM H10    HGA2    0.090 !    0.000
ATOM H11    HGA2    0.090 !    0.000
ATOM H12    HGA2    0.090 !    0.000
ATOM H13    HGA2    0.090 !    0.000
ATOM H14    HGA2    0.090 !    0.000
ATOM H15    HGA2    0.090 !    0.000
ATOM H16    HGA2    0.090 !    0.000
ATOM H17    HGA2    0.090 !    0.000
ATOM H18    HGA2    0.090 !    0.000
ATOM H19    HGA2    0.090 !    0.000
ATOM H20    HGA2    0.090 !    0.000
ATOM H21    HGA2    0.090 !    0.000
ATOM H22    HGA2    0.090 !    0.000
ATOM H23    HGA2    0.090 !    0.000
ATOM H24    HGA2    0.090 !    0.000
ATOM H25    HGA2    0.090 !    0.000
ATOM H26    HGA2    0.090 !    0.000
ATOM H27    HGA2    0.090 !    0.000
ATOM H28    HGA2    0.090 !    0.000
ATOM H29    HGA2    0.090 !    0.000
ATOM H30    HGA2    0.090 !    0.000
ATOM H31    HGA2    0.090 !    0.000
ATOM H32    HGA4    0.150 !    0.000
ATOM H33    HGA4    0.165 !    0.901
ATOM H34    HGP1    0.414 !    0.300
ATOM H36    HGA2    0.090 !    0.030
ATOM H37    HGA2    0.090 !    0.030
ATOM H35    HGP1    0.419 !    0.030

BOND H35  O2  
BOND HA   CA  
BOND O2   C17 
BOND H36  C17 
BOND H2   N   
BOND C17  CA  
BOND C17  H37 
BOND CA   N   
BOND CA   C16 
BOND O1   C16 
BOND O1   H34 
BOND H3   N   
BOND N    H1  
BOND H33  C15 
BOND H31  C13 
BOND C16  C15 
BOND C16  H4  
BOND C15  C14 
BOND C14  C13 
BOND C14  H32 
BOND C13  H30 
BOND C13  C12 
BOND H27  C11 
BOND H28  C12 
BOND C12  C11 
BOND C12  H29 
BOND H23  C9  
BOND C11  H26 
BOND C11  C10 
BOND H24  C10 
BOND C10  C9  
BOND C10  H25 
BOND H19  C7  
BOND C9   H22 
BOND C9   C8  
BOND H20  C8  
BOND C8   C7  
BOND C8   H21 
BOND H15  C5  
BOND C7   H18 
BOND C7   C6  
BOND H16  C6  
BOND C6   C5  
BOND C6   H17 
BOND C5   H14 
BOND C5   C4  
BOND H11  C3  
BOND H12  C4  
BOND C4   C3  
BOND C4   H13 
BOND H6   C1  
BOND C3   H10 
BOND C3   C2  
BOND H8   C2  
BOND C2   C1  
BOND C2   H9  
BOND C1   H7  
BOND C1   H5  

END
