# Supplementary material for: Employing Metadynamics to Predict the Membrane Partitioning of Carboxy-2H-Azirine Natural Products
Source: J Phys Chem B. 2024 Sep 3;128(36):8771–81. doi: 10.1021/acs.jpcb.4c03411 (PMC11403667; doi:10.1021/acs.jpcb.4c03411)
Supplement: Supplementary file 1 — jp4c03411_si_001.zip [file jp4c03411_si_001.zip › SI Data/ezda_ffparam.rtf]

* Topologies generated by
* CHARMM General Force Field (CGenFF) program version 2.5.1
*
36 1

! "penalty" is the highest penalty score of the associated parameters.
! Penalties lower than 10 indicate the analogy is fair; penalties between 10
! and 50 mean some basic validation is recommended; penalties higher than
! 50 indicate poor analogy and mandate extensive validation/optimization.

RESI EDA            0.000 ! param penalty= 296.000 ; charge penalty= 120.269
GROUP            ! CHARGE   CH_PENALTY
ATOM C1     CG331  -0.273 !    0.000
ATOM C2     CG321  -0.177 !    0.000
ATOM C3     CG321  -0.181 !    0.000
ATOM C4     CG321  -0.179 !    0.000
ATOM C5     CG321  -0.180 !    0.000
ATOM C6     CG321  -0.180 !    0.000
ATOM C7     CG321  -0.180 !    0.000
ATOM C8     CG321  -0.180 !    0.000
ATOM C9     CG321  -0.180 !    0.000
ATOM C10    CG321  -0.180 !    0.000
ATOM C11    CG321  -0.122 !    0.000
ATOM C12    CG321  -0.169 !    0.250
ATOM C13    CG321  -0.243 !    1.775
ATOM C14    CG2DC1 -0.107 !    5.662
ATOM C15    CG2DC1 -0.119 !   17.046
ATOM C16    CG2DC2  0.256 !   67.968
ATOM N      NG2D1  -0.578 !   89.053
ATOM C17    CG3C31  0.347 !  120.269
ATOM H1     HGA1    0.090 !    6.640
ATOM C18    CG2O2   0.659 !   59.430
ATOM O1     OG302  -0.490 !    6.835
ATOM C19    CG331  -0.012 !    2.688
ATOM O2     OG2D1  -0.617 !    5.609
ATOM H2     HGA3    0.090 !    0.000
ATOM H3     HGA3    0.090 !    0.000
ATOM H4     HGA3    0.090 !    0.000
ATOM H5     HGA2    0.090 !    0.000
ATOM H6     HGA2    0.090 !    0.000
ATOM H7     HGA2    0.090 !    0.000
ATOM H8     HGA2    0.090 !    0.000
ATOM H9     HGA2    0.090 !    0.000
ATOM H10    HGA2    0.090 !    0.000
ATOM H11    HGA2    0.090 !    0.000
ATOM H12    HGA2    0.090 !    0.000
ATOM H13    HGA2    0.090 !    0.000
ATOM H14    HGA2    0.090 !    0.000
ATOM H15    HGA2    0.090 !    0.000
ATOM H16    HGA2    0.090 !    0.000
ATOM H17    HGA2    0.090 !    0.000
ATOM H18    HGA2    0.090 !    0.000
ATOM H19    HGA2    0.090 !    0.000
ATOM H20    HGA2    0.090 !    0.000
ATOM H21    HGA2    0.090 !    0.000
ATOM H22    HGA2    0.090 !    0.000
ATOM H23    HGA2    0.090 !    0.000
ATOM H24    HGA2    0.090 !    0.000
ATOM H25    HGA2    0.090 !    0.000
ATOM H26    HGA2    0.090 !    0.000
ATOM H27    HGA2    0.090 !    0.000
ATOM H28    HGA2    0.090 !    0.000
ATOM H29    HGA4    0.150 !    0.250
ATOM H30    HGA4    0.145 !    0.470
ATOM H31    HGA3    0.090 !    0.000
ATOM H32    HGA3    0.090 !    0.000
ATOM H33    HGA3    0.090 !    0.000

BOND C1   C2  
BOND C2   C3  
BOND C3   C4  
BOND C4   C5  
BOND C5   C6  
BOND C6   C7  
BOND C7   C8  
BOND C8   C9  
BOND C9   C10 
BOND C10  C11 
BOND C11  C12 
BOND C12  C13 
BOND C13  C14 
BOND C14  C15 
BOND C15  C16 
BOND C16  N   
BOND N    C17 
BOND C16  C17 
BOND C18  O1  
BOND O1   C19 
BOND C18  O2  
BOND C17  C18 
BOND C17  H1  
BOND C1   H2  
BOND C1   H3  
BOND C1   H4  
BOND C2   H5  
BOND C2   H6  
BOND C3   H7  
BOND C3   H8  
BOND C4   H9  
BOND C4   H10 
BOND C5   H11 
BOND C5   H12 
BOND C6   H13 
BOND C6   H14 
BOND C7   H15 
BOND C7   H16 
BOND C8   H17 
BOND C8   H18 
BOND C9   H19 
BOND C9   H20 
BOND C10  H21 
BOND C10  H22 
BOND C11  H23 
BOND C11  H24 
BOND C12  H25 
BOND C12  H26 
BOND C13  H27 
BOND C13  H28 
BOND C14  H29 
BOND C15  H30 
BOND C19  H31 
BOND C19  H32 
BOND C19  H33 
IMPR C16    C15    C17    N     
IMPR C18    C17    O2     O1    

END
