# Supplementary material for: Employing Metadynamics to Predict the Membrane Partitioning of Carboxy-2H-Azirine Natural Products
Source: J Phys Chem B. 2024 Sep 3;128(36):8771–81. doi: 10.1021/acs.jpcb.4c03411 (PMC11403667; doi:10.1021/acs.jpcb.4c03411)
Supplement: Supplementary file 1 — jp4c03411_si_001.zip [file jp4c03411_si_001.zip › SI Data/ezda_cgenff.prm]

* Parameters generated by analogy by
* CHARMM General Force Field (CGenFF) program version 2.5.1
*

! Penalties lower than 10 indicate the analogy is fair; penalties between 10
! and 50 mean some basic validation is recommended; penalties higher than
! 50 indicate poor analogy and mandate extensive validation/optimization.

BONDS
CG2DC2 CG3C31  250.00     1.4900 ! ***** , from CG2O1 CG3C51, penalty= 178
CG2O2  CG3C31  189.00     1.5600 ! ***** , from CG2O4 CG3C41, penalty= 90
CG3C31 NG2D1   293.00     1.4400 ! ***** , from CG321 NG2D1, penalty= 225

ANGLES
CG2DC1 CG2DC2 CG3C31   48.00    113.00 ! ***** , from CG2DC2 CG2DC1 CG331, penalty= 9.4
CG3C31 CG2DC2 NG2D1    55.35    142.24 ! ***** , from CG321 CG2DC1 NG2D1, penalty= 8.5
CG3C31 CG2O2  OG2D1    70.00    125.00   20.00   2.44200 ! ***** , from CG321 CG2O2 OG2D1, penalty= 8.5
CG3C31 CG2O2  OG302    55.00    109.00   20.00   2.32600 ! ***** , from CG321 CG2O2 OG302, penalty= 8.5
CG2DC2 CG3C31 CG2O2    50.00    108.20 ! ***** , from CG2O1 CG3C51 NG2S0, penalty= 134.5
CG2DC2 CG3C31 NG2D1    50.00    108.20 ! ***** , from CG2O1 CG3C51 NG2S0, penalty= 135
CG2DC2 CG3C31 HGA1     30.00    115.40 ! ***** , from CG321 CG3C31 HGA1, penalty= 70
CG2O2  CG3C31 NG2D1    50.00    108.20 ! ***** , from CG2O1 CG3C51 NG2S0, penalty= 108.5
CG2O2  CG3C31 HGA1     72.00    113.00 ! ***** , from CG2O4 CG3C41 HGA2, penalty= 61.5
NG2D1  CG3C31 HGA1     30.00    115.40 ! ***** , from CG321 CG3C31 HGA1, penalty= 67
CG2DC2 NG2D1  CG3C31   74.50    111.00 ! ***** , from CG2DC2 NG2D1 CG321, penalty= 8.5

DIHEDRALS
CG2DC1 CG2DC1 CG2DC2 CG3C31     1.1000  1   180.00 ! ***** , from CG2DC1 CG2DC1 CG2DC2 CG331, penalty= 9.4
CG2DC1 CG2DC1 CG2DC2 CG3C31     0.7000  2   180.00 ! ***** , from CG2DC1 CG2DC1 CG2DC2 CG331, penalty= 9.4
HGA4   CG2DC1 CG2DC2 CG3C31     1.0000  2   180.00 ! ***** , from CG331 CG2DC1 CG2DC2 HGA4, penalty= 9.4
HGA4   CG2DC1 CG321  CG321      0.2000  3     0.00 ! ***** , from HGA4 CG2DC1 CG321 OG3R60, penalty= 48.7
CG2DC1 CG2DC2 CG3C31 CG2O2      0.3000  1     0.00 ! ***** , from NG2S1 CG2O1 CG3C51 NG2S0, penalty= 265
CG2DC1 CG2DC2 CG3C31 CG2O2     -0.3000  4     0.00 ! ***** , from NG2S1 CG2O1 CG3C51 NG2S0, penalty= 265
CG2DC1 CG2DC2 CG3C31 NG2D1      0.3000  1     0.00 ! ***** , from NG2S1 CG2O1 CG3C51 NG2S0, penalty= 238
CG2DC1 CG2DC2 CG3C31 NG2D1     -0.3000  4     0.00 ! ***** , from NG2S1 CG2O1 CG3C51 NG2S0, penalty= 238
CG2DC1 CG2DC2 CG3C31 HGA1       0.4000  1   180.00 ! ***** , from NG2S1 CG2O1 CG3C51 HGA1, penalty= 220
CG2DC1 CG2DC2 CG3C31 HGA1       0.6000  2     0.00 ! ***** , from NG2S1 CG2O1 CG3C51 HGA1, penalty= 220
NG2D1  CG2DC2 CG3C31 CG2O2      0.3000  1     0.00 ! ***** , from NG2S1 CG2O1 CG3C51 NG2S0, penalty= 279
NG2D1  CG2DC2 CG3C31 CG2O2     -0.3000  4     0.00 ! ***** , from NG2S1 CG2O1 CG3C51 NG2S0, penalty= 279
NG2D1  CG2DC2 CG3C31 HGA1       0.3860  3   180.00 ! ***** , from NG2D1 CG2DC1 CG321 HGA2, penalty= 225
CG2DC1 CG2DC2 NG2D1  CG3C31     1.4584  2   180.00 ! ***** , from CG2R61 CG2DC1 NG2D1 CG321, penalty= 29.5
OG2D1  CG2O2  CG3C31 CG2DC2     0.0995  2     0.00 ! ***** , from OG2D1 CG2O4 CG3C41 CG3C41, penalty= 186.5
OG2D1  CG2O2  CG3C31 NG2D1      0.0995  2     0.00 ! ***** , from OG2D1 CG2O4 CG3C41 CG3C41, penalty= 183.5
OG2D1  CG2O2  CG3C31 HGA1       0.4558  3   180.00 ! ***** , from OG2D1 CG2O4 CG3C41 HGA2, penalty= 90
OG302  CG2O2  CG3C31 CG2DC2     0.1026  3   180.00 ! ***** , from OG3C51 CG2O4 CG3C41 CG3C41, penalty= 195.1
OG302  CG2O2  CG3C31 NG2D1      0.1026  3   180.00 ! ***** , from OG3C51 CG2O4 CG3C41 CG3C41, penalty= 192.1
OG302  CG2O2  CG3C31 HGA1       0.1223  3   180.00 ! ***** , from OG3C51 CG2O4 CG3C41 HGA2, penalty= 98.6
CG3C31 CG2O2  OG302  CG331      2.0500  2   180.00 ! ***** , from CG321 CG2O2 OG302 CG331, penalty= 8.5
CG2O2  CG3C31 NG2D1  CG2DC2     0.6100  1     0.00 ! ***** , from CG321 CG321 NG2D1 CG2DC1, penalty= 296
CG2O2  CG3C31 NG2D1  CG2DC2     0.6200  2   180.00 ! ***** , from CG321 CG321 NG2D1 CG2DC1, penalty= 296
CG2O2  CG3C31 NG2D1  CG2DC2     0.2500  3     0.00 ! ***** , from CG321 CG321 NG2D1 CG2DC1, penalty= 296
CG2O2  CG3C31 NG2D1  CG2DC2     0.6000  4     0.00 ! ***** , from CG321 CG321 NG2D1 CG2DC1, penalty= 296
CG2O2  CG3C31 NG2D1  CG2DC2     0.2500  6     0.00 ! ***** , from CG321 CG321 NG2D1 CG2DC1, penalty= 296
HGA1   CG3C31 NG2D1  CG2DC2     0.1000  3     0.00 ! ***** , from HGA2 CG321 NG2D1 CG2DC1, penalty= 225

IMPROPERS
CG2DC2 CG2DC1 CG3C31 NG2D1     15.9699  0     0.00 ! ***** , from CG2DC1 CG2O3 CG331 NG2D1, penalty= 37.1
CG2O2  CG3C31 OG2D1  OG302     62.0000  0     0.00 ! ***** , from CG2O2 CG321 OG2D1 OG302, penalty= 22.5

END
