# Supplementary material for: Employing Metadynamics to Predict the Membrane Partitioning of Carboxy-2H-Azirine Natural Products
Source: J Phys Chem B. 2024 Sep 3;128(36):8771–81. doi: 10.1021/acs.jpcb.4c03411 (PMC11403667; doi:10.1021/acs.jpcb.4c03411)
Supplement: Supplementary file 1 — jp4c03411_si_001.zip [file jp4c03411_si_001.zip › SI Data/azm_cgenff.prm]

* Parameters generated by analogy by
* CHARMM General Force Field (CGenFF) program version 2.5.1
*

! Penalties lower than 10 indicate the analogy is fair; penalties between 10
! and 50 mean some basic validation is recommended; penalties higher than
! 50 indicate poor analogy and mandate extensive validation/optimization.

BONDS
CG2D1  CG3C31  189.00     1.5600 ! ***** , from CG2O4 CG3C41, penalty= 170
CG2O2  CG3C31  189.00     1.5600 ! ***** , from CG2O4 CG3C41, penalty= 90
CG3C31 NG2D1   293.00     1.4400 ! ***** , from CG321 NG2D1, penalty= 225

ANGLES
CG331  CG2D1  CG3C31   48.00    123.50 ! ***** , from CG321 CG2D1 CG331, penalty= 8.5
CG3C31 CG2D1  NG2D1    80.00    123.00 ! ***** , from CG331 CG2D1 NG2D1, penalty= 9.4
CG3C31 CG2O2  OG2D1    70.00    125.00   20.00   2.44200 ! ***** , from CG321 CG2O2 OG2D1, penalty= 8.5
CG3C31 CG2O2  OG311    55.00    110.50 ! ***** , from CG321 CG2O2 OG311, penalty= 8.5
CG2D1  CG3C31 CG2O2    50.00    108.20 ! ***** , from CG2O1 CG3C51 NG2S0, penalty= 134.5
CG2D1  CG3C31 NG2D1    50.00    108.20 ! ***** , from CG2O1 CG3C51 NG2S0, penalty= 135
CG2D1  CG3C31 HGA1     30.00    115.40 ! ***** , from CG321 CG3C31 HGA1, penalty= 70
CG2O2  CG3C31 NG2D1    50.00    108.20 ! ***** , from CG2O1 CG3C51 NG2S0, penalty= 108.5
CG2O2  CG3C31 HGA1     72.00    113.00 ! ***** , from CG2O4 CG3C41 HGA2, penalty= 61.5
NG2D1  CG3C31 HGA1     30.00    115.40 ! ***** , from CG321 CG3C31 HGA1, penalty= 67
CG2D1  NG2D1  CG3C31   74.50    111.00 ! ***** , from CG2D1 NG2D1 CG321, penalty= 8.5

DIHEDRALS
CG3C31 CG2D1  CG331  HGA3       0.1600  3     0.00 ! ***** , from CG321 CG2D1 CG331 HGA3, penalty= 8.5
CG331  CG2D1  CG3C31 CG2O2      0.0953  3     0.00 ! ***** , from CG3C41 CG2O4 CG3C41 OG3C51, penalty= 284.5
CG331  CG2D1  CG3C31 NG2D1      0.0953  3     0.00 ! ***** , from CG3C41 CG2O4 CG3C41 OG3C51, penalty= 280.5
CG331  CG2D1  CG3C31 HGA1       0.0350  3   180.00 ! ***** , from CG3C41 CG2O4 CG3C41 HGA2, penalty= 182.9
NG2D1  CG2D1  CG3C31 CG2O2      1.0000  1   180.00 ! ***** , from CG2D1 CG2D1 CG321 CG2D1, penalty= 292
NG2D1  CG2D1  CG3C31 CG2O2      0.1000  2     0.00 ! ***** , from CG2D1 CG2D1 CG321 CG2D1, penalty= 292
NG2D1  CG2D1  CG3C31 CG2O2      0.3000  3   180.00 ! ***** , from CG2D1 CG2D1 CG321 CG2D1, penalty= 292
NG2D1  CG2D1  CG3C31 CG2O2      0.2000  4     0.00 ! ***** , from CG2D1 CG2D1 CG321 CG2D1, penalty= 292
NG2D1  CG2D1  CG3C31 HGA1       0.1000  3   180.00 ! ***** , from NG2D1 CG2D1 CG331 HGA3, penalty= 232
CG331  CG2D1  NG2D1  CG3C31    12.0000  2   180.00 ! ***** , from CG331 CG2D1 NG2D1 CG321, penalty= 8.5
OG2D1  CG2O2  CG3C31 CG2D1      0.0995  2     0.00 ! ***** , from OG2D1 CG2O4 CG3C41 CG3C41, penalty= 186.5
OG2D1  CG2O2  CG3C31 NG2D1      0.0995  2     0.00 ! ***** , from OG2D1 CG2O4 CG3C41 CG3C41, penalty= 183.5
OG2D1  CG2O2  CG3C31 HGA1       0.4558  3   180.00 ! ***** , from OG2D1 CG2O4 CG3C41 HGA2, penalty= 90
OG311  CG2O2  CG3C31 CG2D1      0.1026  3   180.00 ! ***** , from OG3C51 CG2O4 CG3C41 CG3C41, penalty= 196.1
OG311  CG2O2  CG3C31 NG2D1      0.1026  3   180.00 ! ***** , from OG3C51 CG2O4 CG3C41 CG3C41, penalty= 193.1
OG311  CG2O2  CG3C31 HGA1       0.1223  3   180.00 ! ***** , from OG3C51 CG2O4 CG3C41 HGA2, penalty= 99.6
CG3C31 CG2O2  OG311  HGP1       2.0500  2   180.00 ! ***** , from CG321 CG2O2 OG311 HGP1, penalty= 8.5
CG2O2  CG3C31 NG2D1  CG2D1      0.6100  1     0.00 ! ***** , from CG321 CG321 NG2D1 CG2D1, penalty= 296
CG2O2  CG3C31 NG2D1  CG2D1      0.6200  2   180.00 ! ***** , from CG321 CG321 NG2D1 CG2D1, penalty= 296
CG2O2  CG3C31 NG2D1  CG2D1      0.2500  3     0.00 ! ***** , from CG321 CG321 NG2D1 CG2D1, penalty= 296
CG2O2  CG3C31 NG2D1  CG2D1      0.6000  4     0.00 ! ***** , from CG321 CG321 NG2D1 CG2D1, penalty= 296
CG2O2  CG3C31 NG2D1  CG2D1      0.2500  6     0.00 ! ***** , from CG321 CG321 NG2D1 CG2D1, penalty= 296
HGA1   CG3C31 NG2D1  CG2D1      0.1000  3     0.00 ! ***** , from HGA2 CG321 NG2D1 CG2D1, penalty= 225

IMPROPERS
CG2D1  CG331  CG3C31 NG2D1     70.0000  0     0.00 ! ***** , from CG2O5 CG321 CG331 OG2D3, penalty= 196.5
CG2O2  CG3C31 OG2D1  OG311     65.0000  0     0.00 ! ***** , from CG2O2 CG321 OG2D1 OG311, penalty= 22.5

END
