# Supplementary material for: Employing Metadynamics to Predict the Membrane Partitioning of Carboxy-2H-Azirine Natural Products
Source: J Phys Chem B. 2024 Sep 3;128(36):8771–81. doi: 10.1021/acs.jpcb.4c03411 (PMC11403667; doi:10.1021/acs.jpcb.4c03411)
Supplement: Supplementary file 1 — jp4c03411_si_001.zip [file jp4c03411_si_001.zip › SI Data/azm_chelpg.qcout]

Running Job 1 of 1 opt_qchem.qcin
qchem opt_qchem.qcin_32355.0 /local_scratch/qchem/qchem32355/ 0
/pikachu/sw/qchem/5.4.0/exe/qcprog.exe_s opt_qchem.qcin_32355.0 /local_scratch/qchem/qchem32355/
                  Welcome to Q-Chem
     A Quantum Leap Into The Future Of Chemistry


 Q-Chem 5.4, Q-Chem, Inc., Pleasanton, CA (2021)

 License issued to: Haverford College (site)

 E. Epifanovsky,  A. T. B. Gilbert,  Xintian Feng,  Joonho Lee,  Yuezhi Mao,  
 N. Mardirossian,  P. Pokhilko,  A. White,  M. Wormit,  M. P. Coons,  
 A. L. Dempwolff,  Zhengting Gan,  D. Hait,  P. R. Horn,  L. D. Jacobson,  
 I. Kaliman,  J. Kussmann,  A. W. Lange,  Ka Un Lao,  D. S. Levine,  Jie Liu,  
 S. C. McKenzie,  A. F. Morrison,  K. Nanda,  F. Plasser,  D. R. Rehn,  
 M. L. Vidal,  Zhi-Qiang You,  Ying Zhu,  B. Alam,  B. Albrecht,  
 A. Aldossary,  E. Alguire,  J. H. Andersen,  D. Barton,  K. Begam,  A. Behn,  
 Y. A. Bernard,  E. J. Berquist,  H. Burton,  A. Carreras,  K. Carter-Fenk,  
 R. Chakraborty,  A. D. Chien,  K. D. Closser,  V. Cofer-Shabica,  
 S. Dasgupta,  Jia Deng,  M. de Wergifosse,  M. Diedenhofen,  Hainam Do,  
 S. Ehlert,  Po-Tung Fang,  S. Fatehi,  Qingguo Feng,  J. Gayvert,  
 Qinghui Ge,  G. Gidofalvi,  M. Goldey,  J. Gomes,  C. Gonzalez-Espinoza,  
 S. Gulania,  A. Gunina,  M. W. D. Hanson-Heine,  P. H. P. Harbach,  
 A. W. Hauser,  M. F. Herbst,  M. Hernandez Vera,  M. Hodecker,  
 Z. C. Holden,  S. Houck,  Xunkun Huang,  Kerwin Hui,  B. C. Huynh,  
 M. Ivanov,  Hyunjun Ji,  Hanjie Jiang,  B. Kaduk,  S. Kaehler,  
 K. Khistyaev,  Jaehoon Kim,  P. Klunzinger,  Z. Koczor-Benda,  
 Joong Hoon Koh,  D. Kosenkov,  L. Koulias,  T. Kowalczyk,  C. M. Krauter,  
 K. Kue,  A. Kunitsa,  T. Kus,  A. Landau,  K. V. Lawler,  D. Lefrancois,  
 S. Lehtola,  Rain Li,  Yi-Pei Li,  Jiashu Liang,  M. Liebenthal,  
 Hung-Hsuan Lin,  You-Sheng Lin,  Fenglai Liu,  Kuan-Yu Liu,  
 M. Loipersberger,  A. Luenser,  A. Manjanath,  P. Manohar,  E. Mansoor,  
 S. F. Manzer,  Shan-Ping Mao,  A. V. Marenich,  T. Markovich,  S. Mason,  
 S. A. Maurer,  P. F. McLaughlin,  M. F. S. J. Menger,  J.-M. Mewes,  
 S. A. Mewes,  P. Morgante,  J. W. Mullinax,  T. S. Nguyen-Beck,  
 K. J. Oosterbaan,  G. Paran,  Alexander C. Paul,  Suranjan K. Paul,  
 F. Pavosevic,  Zheng Pei,  S. Prager,  E. I. Proynov,  E. Ramos,  B. Rana,  
 A. E. Rask,  A. Rettig,  R. M. Richard,  F. Rob,  E. Rossomme,  T. Scheele,  
 M. Scheurer,  M. Schneider,  N. Sergueev,  S. M. Sharada,  W. Skomorowski,  
 D. W. Small,  C. J. Stein,  Yu-Chuan Su,  E. J. Sundstrom,  Zhen Tao,  
 J. Thirman,  T. Tsuchimochi,  N. M. Tubman,  S. P. Veccham,  O. Vydrov,  
 J. Wenzel,  J. Witte,  A. Yamada,  Kun Yao,  S. Yeganeh,  S. R. Yost,  
 A. Zech,  Igor Ying Zhang,  Xing Zhang,  Yu Zhang,  D. Zuev,  
 A. Aspuru-Guzik,  A. T. Bell,  N. A. Besley,  K. B. Bravaya,  B. R. Brooks,  
 D. Casanova,  Jeng-Da Chai,  S. Coriani,  C. J. Cramer,  
 A. E. DePrince, III,  R. A. DiStasio Jr.,  A. Dreuw,  B. D. Dunietz,  
 T. R. Furlani,  W. A. Goddard III,  S. Grimme,  S. Hammes-Schiffer,  
 T. Head-Gordon,  W. J. Hehre,  Chao-Ping Hsu,  T.-C. Jagau,  Yousung Jung,  
 A. Klamt,  Jing Kong,  D. S. Lambrecht,  WanZhen Liang,  N. J. Mayhall,  
 C. W. McCurdy,  J. B. Neaton,  C. Ochsenfeld,  J. A. Parkhill,  R. Peverati,  
 V. A. Rassolov,  Yihan Shao,  L. V. Slipchenko,  T. Stauch,  R. P. Steele,  
 J. E. Subotnik,  A. J. W. Thom,  A. Tkatchenko,  D. G. Truhlar,  
 T. Van Voorhis,  T. A. Wesolowski,  K. B. Whaley,  H. L. Woodcock III,  
 P. M. Zimmerman,  S. Faraji,  P. M. W. Gill,  M. Head-Gordon,  
 J. M. Herbert,  A. I. Krylov

 Contributors to earlier versions of Q-Chem not listed above: 
 R. D. Adamson,  B. Austin,  R. Baer,  J. Baker,  G. J. O. Beran,  
 K. Brandhorst,  S. T. Brown,  E. F. C. Byrd,  A. K. Chakraborty,  
 G. K. L. Chan,  Chun-Min Chang,  Yunqing Chen,  C.-L. Cheng,  
 Siu Hung Chien,  D. M. Chipman,  D. L. Crittenden,  H. Dachsel,  
 R. J. Doerksen,  A. D. Dutoi,  R. G. Edgar,  J. Fosso-Tande,  
 L. Fusti-Molnar,  D. Ghosh,  A. Ghysels,  A. Golubeva-Zadorozhnaya,  
 J. Gonthier,  M. S. Gordon,  S. R. Gwaltney,  G. Hawkins,  J. E. Herr,  
 A. Heyden,  S. Hirata,  E. G. Hohenstein,  G. Kedziora,  F. J. Keil,  
 C. Kelley,  Jihan Kim,  R. A. King,  R. Z. Khaliullin,  P. P. Korambath,  
 W. Kurlancheek,  A. Laurent,  A. M. Lee,  M. S. Lee,  S. V. Levchenko,  
 Ching Yeh Lin,  D. Liotard,  E. Livshits,  R. C. Lochan,  I. Lotan,  
 L. A. Martinez-Martinez,  P. E. Maslen,  N. Nair,  D. P. O'Neill,  
 D. Neuhauser,  E. Neuscamman,  C. M. Oana,  R. Olivares-Amaya,  R. Olson,  
 T. M. Perrine,  B. Peters,  P. A. Pieniazek,  A. Prociuk,  Y. M. Rhee,  
 J. Ritchie,  M. A. Rohrdanz,  E. Rosta,  N. J. Russ,  H. F. Schaefer III,  
 M. W. Schmidt,  N. E. Schultz,  S. Sharma,  N. Shenvi,  C. D. Sherrill,  
 A. C. Simmonett,  A. Sodt,  T. Stein,  D. Stuck,  K. S. Thanthiriwatte,  
 V. Vanovschi,  L. Vogt,  Tao Wang,  A. Warshel,  M. A. Watson,  
 C. F. Williams,  Q. Wu,  X. Xu,  Jun Yang,  W. Zhang,  Yan Zhao

 Please cite Q-Chem as follows:
 Y. Shao et al., Mol. Phys. 113, 184-215 (2015)
 DOI: 10.1080/00268976.2014.952696

 Q-Chem 5.4.0 for Intel X86 EM64T Linux

 Parts of Q-Chem use Armadillo 9.800.1 (Horizon Scraper).
 http://arma.sourceforge.net/

 Q-Chem begins on Thu Aug 24 16:50:34 2023  

 Host: 
0

     Scratch files written to /local_scratch/qchem/qchem32355//
 May1621 |scratch|qcdevops|jenkins|workspace|build_RNUM 7396   
 Processing $rem in /pikachu/sw/qchem/5.4.0/config/preferences:
 Processing $rem in /homes/cdaly2/.qchemrc:
 Core orbitals will be frozen

 Checking the input file for inconsistencies... 	...done.

--------------------------------------------------------------
User input:
--------------------------------------------------------------
$molecule
0 1
C           -1.372186183321    -2.010860020902    -0.886820192828
C           -0.173158673000    -1.298344357907    -0.406115006426
N            0.786309071860    -1.384810968974     0.420697487368
C            0.662837700048    -0.111043752576    -0.491918176988
H            1.422532833369    -0.002132476819    -1.261568419806
C            0.271415655367     1.154529325936     0.168585840901
O           -0.638034693748     0.950769479245     1.162558403008
O            0.686902544636     2.258017066085    -0.144478115352
H           -1.457401352716    -2.978238526949    -0.387585199421
H           -1.313874303487    -2.157164437091    -1.968871402470
H           -2.260422649854    -1.409349289546    -0.673788389312
H           -0.815494634684     1.839688017493     1.533442847642
$end

$rem
BASIS  =  6-31G*
METHOD = MP2
JOB_TYPE  =  opt
SCF_CONVERGENCE  =  10
SCF_ALGORITHM = RCA_DIIS
THRESH  =  14
XC_SMART_GRID = True
XC_GRID = 000099000590
MAX_SCF_CYCLES = 200
GEOM_OPT_MAX_CYCLES = 500
CHELPG = True
$end

$comment
general geom opt. SPEs are quite tight
with some flags to increase their speed.
$end
--------------------------------------------------------------
 ----------------------------------------------------------------
             Standard Nuclear Orientation (Angstroms)
    I     Atom           X                Y                Z
 ----------------------------------------------------------------
    1      C       2.3966810688    -0.5372072036    -0.5851370116
    2      C       1.2953252537     0.2337773608     0.0223341291
    3      N       0.9233966355     0.7736608994     1.1094719289
    4      C      -0.0185807661     0.8344403396    -0.1473414569
    5      H      -0.1441269797     1.8143744484    -0.6004718449
    6      C      -1.2502874232     0.0145106578    -0.1053174232
    7      O      -1.0485168885    -1.1766549308     0.5247719822
    8      O      -2.3192574760     0.3426162373    -0.5931425388
    9      H       3.2058330391    -0.6654058134     0.1367747442
   10      H       2.7718107862    -0.0209192819    -1.4730359669
   11      H       2.0241179800    -1.5175279298    -0.8955073524
   12      H      -1.9180451577    -1.6269650986     0.5056719462
 ----------------------------------------------------------------
 Molecular Point Group                 C1    NOp =  1
 Largest Abelian Subgroup              C1    NOp =  1
 Nuclear Repulsion Energy =         281.44093023 hartrees
 There are       26 alpha and       26 beta electrons
 Requested basis set is 6-31G(d)
 There are 38 shells and 115 basis functions

 Total QAlloc Memory Limit  41600 MB
 Mega-Array Size       188 MB
 MEM_STATIC part       192 MB
 A cutoff of  1.0D-14 yielded    699 shell pairs
 There are      6695 function pairs
 Smallest overlap matrix eigenvalue = 1.91E-03

 Scale SEOQF with 1.000000e-01/1.000000e-01/1.000000e+00

 Standard Electronic Orientation quadrupole field applied
 Nucleus-field energy     =    -0.0000000138 hartrees
 Guess from superposition of atomic densities
 Warning:  Energy on first SCF cycle will be non-variational
 SAD guess density has 52.000000 electrons
 A restricted Hartree-Fock SCF calculation will be
 performed using Relaxed Constraint Minimization + Pulay DIIS
 SCF converges when DIIS error is below 1.0E-10
 using 10 threads for integral computing
 -------------------------------------------------------
 OpenMP Integral computing Module                
 Release: version 1.0, May 2013, Q-Chem Inc. Pittsburgh 
 -------------------------------------------------------
 ---------------------------------------
  Cycle       Energy         DIIS Error
 ---------------------------------------
    1    -360.5841506311      8.03E-02
    2    -358.3367828395      1.00E-02
    3    -358.4367243782      5.90E-03
    4    -358.4769077923      3.06E-03
    5    -358.4947599412      2.56E-03
    6    -358.4992485429      3.21E-04 Done RCA. Switching to DIIS
    7    -358.5029790887      2.70E-04
    8    -358.5031043128      3.32E-05
    9    -358.5031090770      1.42E-05
   10    -358.5031099988      4.49E-06
   11    -358.5031101162      1.66E-06
   12    -358.5031101325      6.94E-07
   13    -358.5031101355      2.75E-07
   14    -358.5031101360      9.82E-08
   15    -358.5031101361      2.64E-08
   16    -358.5031101361      8.38E-09
   17    -358.5031101361      3.19E-09
   18    -358.5031101361      1.31E-09
   19    -358.5031101361      4.99E-10
   20    -358.5031101361      1.40E-10
   21    -358.5031101361      3.69E-11 Convergence criterion met
 ---------------------------------------
 SCF time:  CPU 19.86 s  wall 2.00 s
 SCF   energy in the final basis set = -358.50311014
 Total energy in the final basis set = -358.50311014
 
 Components of the MP2 correlation energy:
        aaaa  correlation energy =        -0.1384105193 au
        abab  correlation energy =        -0.7548068082 au
        bbbb  correlation energy =        -0.1384105193 au
        non-Brillouin singles    =        -0.0000000000 au

 Total  MP2   correlation energy =                    -1.03162785 au
        MP2         total energy =                  -359.53473798 au
  Entering Z-vector solver.
   1         0           1      0.000573    0.000573
   2         0           1      0.000172    0.000172
   3         0           1      0.000069    0.000069
   4         0           1      0.000026    0.000026
   5         0           1      0.000012    0.000012
   6         0           1      0.000006    0.000006
   7         0           1      0.000002    0.000002
   8         1           0      0.000000    0.000000    Roots Converged
 
 --------------------------------------------------------------
 
                    Orbital Energies (a.u.)
 --------------------------------------------------------------
 
 Alpha MOs
 -- Occupied --
-20.6236 -20.5591 -15.6141 -11.3951 -11.3250 -11.2918 -11.2711  -1.4597
 -1.3555  -1.3154  -1.0363  -0.9691  -0.8133  -0.7468  -0.7035  -0.6891
 -0.6463  -0.6245  -0.6122  -0.6070  -0.5915  -0.5351  -0.4853  -0.4711
 -0.4208  -0.4103
 -- Virtual --
  0.1360   0.1626   0.2192   0.2382   0.2743   0.2902   0.3005   0.3316
  0.3689   0.4184   0.4356   0.4891   0.5186   0.5724   0.6668   0.7254
  0.7626   0.7917   0.7961   0.8191   0.8375   0.8822   0.9049   0.9151
  0.9328   0.9466   1.0013   1.0365   1.0416   1.0715   1.0867   1.1118
  1.1261   1.1382   1.1652   1.1756   1.2098   1.2375   1.3148   1.3264
  1.3367   1.4267   1.5725   1.5976   1.6090   1.6544   1.7001   1.7160
  1.7725   1.8758   1.9249   1.9564   1.9848   2.0192   2.0586   2.0847
  2.1048   2.1654   2.1727   2.2296   2.2607   2.3022   2.3912   2.4249
  2.4313   2.4962   2.5343   2.6233   2.6644   2.7279   2.7441   2.8064
  2.8506   2.9266   2.9673   2.9900   3.0895   3.2209   3.2955   3.3046
  3.3836   3.4708   4.1782   4.2598   4.5238   4.5885   4.7160   4.9335
  5.0084
 --------------------------------------------------------------
 
          Ground-State Mulliken Net Atomic Charges

     Atom                 Charge (a.u.)
  ----------------------------------------
      1 C                    -0.577094
      2 C                     0.316204
      3 N                    -0.301451
      4 C                    -0.257272
      5 H                     0.207943
      6 C                     0.603159
      7 O                    -0.616532
      8 O                    -0.445791
      9 H                     0.208945
     10 H                     0.206197
     11 H                     0.214734
     12 H                     0.440957
  ----------------------------------------
  Sum of atomic charges =     0.000000

         Ground-State ChElPG Net Atomic Charges

     Atom                 Charge (a.u.)
  ----------------------------------------
      1 C                    -0.491499
      2 C                     0.467691
      3 N                    -0.339007
      4 C                    -0.294230
      5 H                     0.157051
      6 C                     0.689357
      7 O                    -0.563512
      8 O                    -0.516070
      9 H                     0.175697
     10 H                     0.144630
     11 H                     0.153182
     12 H                     0.416709
  ----------------------------------------
  Sum of atomic charges =     0.000000

 -----------------------------------------------------------------
                    Cartesian Multipole Moments
 -----------------------------------------------------------------
    Charge (ESU x 10^10)
                 0.0000
    Dipole Moment (Debye)
         X       2.2966      Y      -1.8309      Z      -1.4813
       Tot       3.2895
    Quadrupole Moments (Debye-Ang)
        XX     -38.7690     XY       2.9797     YY     -37.7564
        XZ      -5.9048     YZ      -1.4298     ZZ     -43.4299
    Octopole Moments (Debye-Ang^2)
       XXX      12.1823    XXY     -17.1757    XYY     -10.1924
       YYY      -8.2324    XXZ       5.9708    XYZ      -1.0569
       YYZ      -2.2735    XZZ      -3.6371    YZZ      -4.3394
       ZZZ      -5.2473
    Hexadecapole Moments (Debye-Ang^3)
      XXXX    -655.5227   XXXY      26.7635   XXYY    -122.8969
      XYYY      15.1907   YYYY    -155.6087   XXXZ     -24.6346
      XXYZ      -5.9527   XYYZ      -6.1231   YYYZ      -8.4344
      XXZZ    -129.8677   XYZZ       0.5440   YYZZ     -51.4075
      XZZZ      -6.1173   YZZZ      -7.5338   ZZZZ    -133.3999
 -----------------------------------------------------------------
 DrvMan is completing analytic gradient of the MP2 energy
 MP2 relaxed dipole moment
            1
    1   0.9035568
    2  -0.7203508
    3  -0.5827737
	Magnitude:	 1.294 au	 3.290 Debye
 MP2 energy read as -359.534738
 Full Analytical Gradient of MP2 Energy (in au.)
             1             2             3             4             5
    1    0.00002807    0.00002867   -0.00000331   -0.00004999    0.00002205
    2   -0.00006290    0.00000980   -0.00000249    0.00003326   -0.00003671
    3    0.00001261   -0.00003339    0.00002506   -0.00000685    0.00001672
             6             7             8             9            10
    1    0.00012993    0.00007943   -0.00012194   -0.00004600   -0.00003145
    2    0.00003249   -0.00004088    0.00005124    0.00002547    0.00001330
    3    0.00001575    0.00002952   -0.00006528    0.00000942   -0.00000355
            11            12
    1    0.00000637   -0.00004183
    2    0.00001158   -0.00003415
    3   -0.00001234    0.00001233
 Gradient time:  CPU 1.63 s  wall 0.20 s
 Geometry Optimization Parameters
   NAtoms,    NIC,     NZ,  NCons,   NDum,   NFix, NCnnct, MaxDiis
       12      78       0       0       0       0       0       0


** GEOMETRY OPTIMIZATION IN DELOCALIZED INTERNAL COORDINATES **
   Searching for a Minimum

   Optimization Cycle:   1

                       Coordinates (Angstroms)
     ATOM                X               Y               Z
      1  C         2.3966810688   -0.5372072036   -0.5851370116
      2  C         1.2953252537    0.2337773608    0.0223341291
      3  N         0.9233966355    0.7736608994    1.1094719289
      4  C        -0.0185807661    0.8344403396   -0.1473414569
      5  H        -0.1441269797    1.8143744484   -0.6004718449
      6  C        -1.2502874232    0.0145106578   -0.1053174232
      7  O        -1.0485168885   -1.1766549308    0.5247719822
      8  O        -2.3192574760    0.3426162373   -0.5931425388
      9  H         3.2058330391   -0.6654058134    0.1367747442
     10  H         2.7718107862   -0.0209192819   -1.4730359669
     11  H         2.0241179800   -1.5175279298   -0.8955073524
     12  H        -1.9180451577   -1.6269650986    0.5056719462
   Point Group: c1    Number of degrees of freedom:    30


   Energy is   -359.534737983


 Attempting to generate delocalized internal coordinates
 Initial Hessian constructed with Jon Baker's OPTIMIZE code

 30 Hessian modes will be used to form the next step
  Hessian Eigenvalues:
     0.011791    0.012450    0.013957    0.015748    0.020597    0.024060
     0.039867    0.076644    0.078076    0.122171    0.150713    0.160000
     0.160000    0.160000    0.160000    0.249442    0.249843    0.249964
     0.250000    0.338246    0.343895    0.344166    0.345405    0.345902
     0.351168    0.351729    0.515016    0.524312    0.597240    0.953971

 Minimum search - taking simple RFO step
 Searching for Lamda that Minimizes Along All modes
 Value Taken    Lamda =  -0.00000016
 Step Taken.  Stepsize is  0.001152

                             Maximum     Tolerance    Cnvgd?
         Gradient           0.000117      0.000300     YES
         Displacement       0.000469      0.001200     YES
         Energy change     *********      0.000001      NO


                       Distance Matrix (Angstroms)
             C (  1)   C (  2)   N (  3)   C (  4)   H (  5)   C (  6)
   C (  2)  1.475270
   N (  3)  2.600123  1.269517
   C (  4)  2.811863  1.454625  1.571813
   H (  5)  3.462063  2.226701  2.268612  1.086904
   C (  6)  3.719543  2.558225  2.603253  1.480254  2.169857
   O (  7)  3.675620  2.781251  2.834440  2.357331  3.321197  1.362571
   O (  8)  4.797315  3.668224  3.687750  2.394524  2.626275  1.219969
   H (  9)  1.091933  2.114632  2.868200  3.567507  4.232620  4.514189
   H ( 10)  1.093453  2.116840  3.273735  3.205525  3.554204  4.248433
   H ( 11)  1.093692  2.107283  3.237449  3.203767  3.986214  3.700442
   H ( 12)  4.581954  3.744560  3.768471  3.176934  4.026557  1.874474
             O (  7)   O (  8)   H (  9)   H ( 10)   H ( 11)
   O (  8)  2.274357
   H (  9)  4.302489  5.663525
   H ( 10)  4.463392  5.179319  1.787520
   H ( 11)  3.402128  4.734604  1.785544  1.769865
   H ( 12)  0.979400  2.290767  5.226357  5.337548  4.185204
 
 Final energy is   -359.534737982901     


 ******************************
 **  OPTIMIZATION CONVERGED  **
 ******************************

                       Coordinates (Angstroms)
     ATOM                X               Y               Z
      1  C         2.3966810688   -0.5372072036   -0.5851370116
      2  C         1.2953252537    0.2337773608    0.0223341291
      3  N         0.9233966355    0.7736608994    1.1094719289
      4  C        -0.0185807661    0.8344403396   -0.1473414569
      5  H        -0.1441269797    1.8143744484   -0.6004718449
      6  C        -1.2502874232    0.0145106578   -0.1053174232
      7  O        -1.0485168885   -1.1766549308    0.5247719822
      8  O        -2.3192574760    0.3426162373   -0.5931425388
      9  H         3.2058330391   -0.6654058134    0.1367747442
     10  H         2.7718107862   -0.0209192819   -1.4730359669
     11  H         2.0241179800   -1.5175279298   -0.8955073524
     12  H        -1.9180451577   -1.6269650986    0.5056719462

Z-matrix Print:
$molecule
0 1
O 
H  1 0.979400
C  1 1.362571 2 105.156504
O  3 1.219969 1 123.351602 2 -1.897617 0
C  3 1.480254 1 111.971376 2 179.312486 0
H  5 1.086904 3 114.526849 1 -177.284844 0
C  5 1.454625 3 121.302447 1 20.319223 0
N  7 1.269517 5 70.102070 3 -100.346841 0
C  7 1.475270 5 147.362003 3 78.216232 0
H  9 1.091933 7 110.019062 5 178.981945 0
H  9 1.093453 7 110.103907 5 57.883947 0
H  9 1.093692 7 109.328092 5 -60.658931 0
$end

 
 --------------------------------------------------------------
 
                    Orbital Energies (a.u.)
 --------------------------------------------------------------
 
 Alpha MOs
 -- Occupied --
-20.6236 -20.5591 -15.6141 -11.3951 -11.3250 -11.2918 -11.2711  -1.4597
 -1.3555  -1.3154  -1.0363  -0.9691  -0.8133  -0.7468  -0.7035  -0.6891
 -0.6463  -0.6245  -0.6122  -0.6070  -0.5915  -0.5351  -0.4853  -0.4711
 -0.4208  -0.4103
 -- Virtual --
  0.1360   0.1626   0.2192   0.2382   0.2743   0.2902   0.3005   0.3316
  0.3689   0.4184   0.4356   0.4891   0.5186   0.5724   0.6668   0.7254
  0.7626   0.7917   0.7961   0.8191   0.8375   0.8822   0.9049   0.9151
  0.9328   0.9466   1.0013   1.0365   1.0416   1.0715   1.0867   1.1118
  1.1261   1.1382   1.1652   1.1756   1.2098   1.2375   1.3148   1.3264
  1.3367   1.4267   1.5725   1.5976   1.6090   1.6544   1.7001   1.7160
  1.7725   1.8758   1.9249   1.9564   1.9848   2.0192   2.0586   2.0847
  2.1048   2.1654   2.1727   2.2296   2.2607   2.3022   2.3912   2.4249
  2.4313   2.4962   2.5343   2.6233   2.6644   2.7279   2.7441   2.8064
  2.8506   2.9266   2.9673   2.9900   3.0895   3.2209   3.2955   3.3046
  3.3836   3.4708   4.1782   4.2598   4.5238   4.5885   4.7160   4.9335
  5.0084
 --------------------------------------------------------------
 
          Ground-State Mulliken Net Atomic Charges

     Atom                 Charge (a.u.)
  ----------------------------------------
      1 C                    -0.577094
      2 C                     0.316204
      3 N                    -0.301451
      4 C                    -0.257272
      5 H                     0.207943
      6 C                     0.603159
      7 O                    -0.616532
      8 O                    -0.445791
      9 H                     0.208945
     10 H                     0.206197
     11 H                     0.214734
     12 H                     0.440957
  ----------------------------------------
  Sum of atomic charges =     0.000000

         Ground-State ChElPG Net Atomic Charges

     Atom                 Charge (a.u.)
  ----------------------------------------
      1 C                    -0.491499
      2 C                     0.467691
      3 N                    -0.339007
      4 C                    -0.294230
      5 H                     0.157051
      6 C                     0.689357
      7 O                    -0.563512
      8 O                    -0.516070
      9 H                     0.175697
     10 H                     0.144630
     11 H                     0.153182
     12 H                     0.416709
  ----------------------------------------
  Sum of atomic charges =     0.000000

 -----------------------------------------------------------------
                    Cartesian Multipole Moments
 -----------------------------------------------------------------
    Charge (ESU x 10^10)
                 0.0000
    Dipole Moment (Debye)
         X       2.2966      Y      -1.8309      Z      -1.4813
       Tot       3.2895
    Quadrupole Moments (Debye-Ang)
        XX     -38.7690     XY       2.9797     YY     -37.7564
        XZ      -5.9048     YZ      -1.4298     ZZ     -43.4299
    Octopole Moments (Debye-Ang^2)
       XXX      12.1823    XXY     -17.1757    XYY     -10.1924
       YYY      -8.2324    XXZ       5.9708    XYZ      -1.0569
       YYZ      -2.2735    XZZ      -3.6371    YZZ      -4.3394
       ZZZ      -5.2473
    Hexadecapole Moments (Debye-Ang^3)
      XXXX    -655.5227   XXXY      26.7635   XXYY    -122.8969
      XYYY      15.1907   YYYY    -155.6087   XXXZ     -24.6346
      XXYZ      -5.9527   XYYZ      -6.1231   YYYZ      -8.4344
      XXZZ    -129.8677   XYZZ       0.5440   YYZZ     -51.4075
      XZZZ      -6.1173   YZZZ      -7.5338   ZZZZ    -133.3999
 -----------------------------------------------------------------
 Total job time:  8.66s(wall), 61.75s(cpu) 
 Thu Aug 24 16:50:43 2023

        *************************************************************
        *                                                           *
        *  Thank you very much for using Q-Chem.  Have a nice day.  *
        *                                                           *
        *************************************************************
