# Supplementary material for: Employing Metadynamics to Predict the Membrane Partitioning of Carboxy-2H-Azirine Natural Products
Source: J Phys Chem B. 2024 Sep 3;128(36):8771–81. doi: 10.1021/acs.jpcb.4c03411 (PMC11403667; doi:10.1021/acs.jpcb.4c03411)
Supplement: Supplementary file 1 — jp4c03411_si_001.zip [file jp4c03411_si_001.zip › SI Data/sph.prm]

* Parameters generated by analogy by
* CHARMM General Force Field (CGenFF) program version 2.5.1
*

! Penalties lower than 10 indicate the analogy is fair; penalties between 10
! and 50 mean some basic validation is recommended; penalties higher than
! 50 indicate poor analogy and mandate extensive validation/optimization.

BONDS

ANGLES
CG2D1  CG311  CG314    32.00    112.20 ! ***** , from CG2D1 CG311 CG321, penalty= 17
CG2D1  CG311  OG311    75.70    110.10 ! ***** , from CG2D1 CG321 OG311, penalty= 4
CG311  CG314  CG321    58.35    113.50   11.16   2.56100 ! ***** , from CG321 CG314 CG321, penalty= 0.6

DIHEDRALS
CG311  CG2D1  CG2D1  CG321      0.4500  1   180.00 ! ***** , from CG321 CG2D1 CG2D1 CG321, penalty= 0.6
CG311  CG2D1  CG2D1  CG321      8.5000  2   180.00 ! ***** , from CG321 CG2D1 CG2D1 CG321, penalty= 0.6
CG2D1  CG2D1  CG311  CG314      0.6000  1   180.00 ! ***** , from CG2D1 CG2D1 CG311 CG321, penalty= 17
CG2D1  CG2D1  CG311  OG311      1.9000  1   180.00 ! ***** , from CG2D1 CG2D1 CG321 OG311, penalty= 4
CG2D1  CG2D1  CG311  OG311      0.4000  2   180.00 ! ***** , from CG2D1 CG2D1 CG321 OG311, penalty= 4
CG2D1  CG2D1  CG311  OG311      0.6000  3   180.00 ! ***** , from CG2D1 CG2D1 CG321 OG311, penalty= 4
HGA4   CG2D1  CG311  CG314      0.1200  3     0.00 ! ***** , from HGA4 CG2D1 CG311 CG321, penalty= 17
HGA4   CG2D1  CG311  OG311      0.2000  3     0.00 ! ***** , from HGA4 CG2D1 CG321 OG311, penalty= 4
CG2D1  CG311  CG314  CG321      0.1400  1   180.00 ! ***** , from CG2D1 CG311 CG321 CG321, penalty= 5
CG2D1  CG311  CG314  CG321      0.1700  2     0.00 ! ***** , from CG2D1 CG311 CG321 CG321, penalty= 5
CG2D1  CG311  CG314  CG321      0.0500  3   180.00 ! ***** , from CG2D1 CG311 CG321 CG321, penalty= 5
CG2D1  CG311  CG314  NG3P3      0.2000  3     0.00 ! ***** , from NG3P3 CG314 CG321 CG2R61, penalty= 25
CG2D1  CG311  CG314  HGA1       0.1950  3     0.00 ! ***** , from CG2D1 CG311 CG321 HGA2, penalty= 5
OG311  CG311  CG314  CG321      0.1400  3     0.00 ! ***** , from CG321 CG311 CG311 OG311, penalty= 1
HGA1   CG311  CG314  CG321      0.1950  3     0.00 ! ***** , from CG321 CG311 CG311 HGA1, penalty= 1
CG2D1  CG311  OG311  HGP1       1.3000  1     0.00 ! ***** , from CG2D1 CG321 OG311 HGP1, penalty= 4
CG2D1  CG311  OG311  HGP1       0.7000  2     0.00 ! ***** , from CG2D1 CG321 OG311 HGP1, penalty= 4
CG2D1  CG311  OG311  HGP1       0.1400  3     0.00 ! ***** , from CG2D1 CG321 OG311 HGP1, penalty= 4
CG311  CG314  CG321  OG311      0.2000  3   180.00 ! ***** , from CG311 CG311 CG321 OG311, penalty= 1
CG311  CG314  CG321  HGA2       0.1950  3     0.00 ! ***** , from CG321 CG314 CG321 HGA2, penalty= 0.6

IMPROPERS

END
